# Supplementary material for: Characterization of a newly developed chicken 44K Agilent microarray
Source: BMC Genomics. 2008 Jan 31;9:60. doi: 10.1186/1471-2164-9-60 (PMC2262898; doi:10.1186/1471-2164-9-60)
Supplement: Additional file 1 — Cecal tonsil-selective expression genes. This table includes the P values and fold change in each comparison for 95 selectively expressed genes in cecal tonsil. [file 1471-2164-9-60-S1.xls]

## Sheet: Sheet1
Probe ID	Accession No.	Fold change Spleen v.Cecal tonsil	Fold change Cecal tonsil v. Ileum	Fold change Liver v. Cecal tonsil	P value Spleen v. Cecal tonsil	P value Cecal tonsil v. Ileum	P value Liver v. Cecal tonsil	Gene Description
*000278	AF098788	0.436901	2.25514	0.467088	2.63109e-08	3.58329e-08	1.08253e-07	XP_219560 : gi:62641848:ref:XP_219560.3: PREDICTED: similar to hypothetical protein [Rattus norvegicus]
*000708	AJ719343	0.0959406	2.6915	0.0996887	2.2212e-14	5.03592e-07	3.2376e-14	protein)
*000756	AJ719401	0.0397881	3.34294	0.046502	7.5545e-16	8.01364e-08	2.0108e-15	ENSGALP00000011285 : ENSGALP00000011285 pep:novel chromosome:WASHUC1:1:7767279:7957942:-1 gene:ENSGALG00000006975 transcript:ENSGALT00000011299
*002047	AJ720951	0.14383	4.0476	0.225247	1.4773e-13	5.0194e-10	1.1264e-10	Q5ZI33 : (Q5ZI33) Hypothetical protein
*002661	AY581318	0.040514	4.34167	0.06574	1.0214e-16	5.58279e-09	5.7956e-15	Q5QGM3 : (Q5QGM3) Ellis-van Creveld syndrome 2-like protein
*002699	AY700583	0.302492	3.0371	0.323398	6.0969e-13	3.7449e-12	2.5308e-12	Q5ILG8 : (Q5ILG8) Small heterodimer partner
*004187	BX934750	0.0664886	3.13793	0.0851844	2.6177e-14	6.58809e-08	1.5629e-13	Q5MJS3 : (Q5MJS3) Dentin matrix protein 4
*004674	BX950243	0.216932	2.05828	0.398521	4.6066e-14	9.12767e-08	1.2313e-09	Q9NQ66 : (Q9NQ66) 1-phosphatidylinositol-4,5-bisphosphate phosphodiesterase beta 1 (Phosphoinositide phospholipase C) (PLC-beta-1) (Phospholipase C-beta-1) (PLC-I) (PLC-154)
*005331	CR353292	0.172653	7.09475	0.183461	1.1134e-14	7.7237e-16	2.5967e-14	no hits
*006068	CR386000	0.135293	7.58191	0.179102	2.3363e-11	1.1664e-11	4.3742e-10	XP_415436 : gi:50757227:ref:XP_415436.1: PREDICTED: similar to XPMC2 prevents mitotic catastrophe 2 homolog; Xenopus prevents mitotic catastrophe 2 homolog [Gallus gallus]
*006660	CR387531	0.18769	8.65688	0.139674	2.65691e-09	1.5483e-11	1.3514e-10	no hits
*007802	CR391060	0.148386	3.31726	0.187918	1.2219e-15	3.227e-10	5.4477e-14	no hits
*008142	CR405907	0.207406	2.8598	0.20298	1.146e-13	2.3555e-10	8.7777e-14	XP_414338 : gi:50754339:ref:XP_414338.1: PREDICTED: similar to calcium channel, voltage dependent, alpha2/delta subunit 3 [Gallus gallus]
*008211	CR406099	0.296285	2.65595	0.293237	3.6387e-13	5.7301e-11	2.9723e-13	no hits
*008248	CR406187	0.301131	2.68746	0.339514	3.5585e-19	9.3757e-17	7.5155e-18	no hits
*008547	CR406894	0.194093	2.6374	0.221227	9.2505e-21	1.0329e-13	1.3892e-19	no hits
*009581	CR733307	0.0930461	3.53975	0.137334	8.619e-27	1.8619e-16	1.0413e-23	no hits
*010001	U68033	0.0681359	3.31084	0.0494706	1.4824e-16	2.34231e-08	7.5842e-18	O42479 : (O42479) Ferrochelatase, mitochondrial precursor (Protoheme ferro-lyase) (Heme synthetase)
*010364	AJ396180	0.343482	2.21752	0.374866	5.0399e-12	4.02404e-09	3.8614e-11	no hits
*011063	BM491707	0.366154	2.20314	0.343845	5.7135e-15	2.0732e-12	1.2225e-15	no hits
*012236	BU226032	0.41519	5.36179	0.288688	2.87134e-07	1.3131e-12	5.8493e-10	XP_421588 : gi:50749326:ref:XP_421588.1: PREDICTED: similar to ASCC1 protein [Gallus gallus]
*012277	BU227737	0.220416	3.40085	0.25152	4.5235e-13	3.149e-11	2.8956e-12	XP_421797 : gi:50749879:ref:XP_421797.1: PREDICTED: similar to chromosome 10 open reading frame 86 [Gallus gallus]
*012757	BU250202	0.100609	5.94962	0.108543	3.0526e-17	1.327e-14	6.9307e-17	ENSGALP00000006163 : ENSGALP00000006163 pep:novel chromosome:WASHUC1:4:125221:128699:-1 gene:ENSGALG00000003881 transcript:ENSGALT00000006173
*012949	BU260390	0.170827	5.42168	0.195642	2.1179e-11	5.3104e-11	1.0974e-10	no hits
*013595	BU287463	0.087448	12.9703	0.135001	7.0983e-14	2.5237e-14	3.6864e-12	XP_416065 : gi:50728276:ref:XP_416065.1: PREDICTED: similar to tRNA exportin; EXPORTIN-T [Gallus gallus]
*014220	BU319628	0.110863	2.73549	0.0504104	1.4406e-14	2.42636e-07	7.2062e-18	no hits
*014377	BU330257	0.036466	24.0814	0.0389291	2.9711e-24	7.3531e-24	4.6662e-24	XP_421884 : gi:50750133:ref:XP_421884.1: PREDICTED: similar to ubiquitin specific protease 40 [Gallus gallus]
*014620	BU345291	0.193691	4.6314	0.202591	1.6136e-11	8.2952e-11	3.1527e-11	no hits
*014769	BU353229	0.29369	4.54279	0.206531	5.0118e-12	1.0233e-14	6.9328e-15	XP_414688 : gi:50755304:ref:XP_414688.1: PREDICTED: similar to hypothetical protein MGC45484 [Gallus gallus]
*014971	BU366183	0.0766917	2.36487	0.0625784	1.1892e-19	5.06677e-09	1.855e-20	no hits
*015953	BU419319	0.278054	2.60717	0.277667	5.7913e-15	6.202e-12	5.636e-15	ENSGALP00000021271 : ENSGALP00000021271 pep:novel chromosome:WASHUC1:2:78654387:78896091:1 gene:ENSGALG00000013051 transcript:ENSGALT00000021302
*016332	BU442408	0.162347	2.68144	0.35348	8.1857e-14	2.22994e-07	7.80154e-08	no hits
*016450	BU445598	0.127667	2.57774	0.0633326	1.6392e-13	5.08835e-07	2.4999e-16	no hits
*017970	BX260700	0.0631519	3.84786	0.0793814	1.1081e-14	1.47741e-08	6.8272e-14	no hits
*017977	BX261090	0.126853	3.61364	0.133937	2.5798e-12	3.22757e-08	4.7282e-12	XP_428827 : gi:50806538:ref:XP_428827.1: PREDICTED: similar to feather keratin [Gallus gallus]
*018796	CF256786	0.166425	3.15107	0.207006	3.7611e-11	9.23364e-08	4.649e-10	Q15052 : (Q15052) Rho guanine nucleotide exchange factor 6 (PAK-interacting exchange factor alpha) (Alpha-Pix) (COOL-2)
*019499	CN603533	0.106397	3.63134	0.112908	1.4181e-18	1.1473e-12	2.8251e-18	XP_420420 : gi:50746273:ref:XP_420420.1: PREDICTED: similar to inositol polyphosphate-4-phosphatase, type II, 105kD [Gallus gallus]
*019512	CN779444	0.200592	3.27004	0.19919	1.0656e-12	4.7788e-10	9.7318e-13	XP_417710 : gi:50759625:ref:XP_417710.1: PREDICTED: similar to guanylate binding protein [Gallus gallus]
*019569	CO423321	0.38814	3.73685	0.21866	5.71799e-08	4.4442e-11	1.3869e-12	ENSGALP00000018261 : ENSGALP00000018261 pep:novel chromosome:WASHUC1:2:33154082:33155402:-1 gene:ENSGALG00000011211 transcript:ENSGALT00000018283
*020194	ENSGALT00000025032.2	0.010378	2.74291	0.0144291	7.7743e-33	1.99346e-09	1.7256e-31	no hits
*020384	ENSGALT00000002001.2	0.0517553	4.47689	0.0742129	4.1638e-17	2.33081e-09	1.7511e-15	no hits
*020739	BU465687	0.20731	2.40373	0.443541	1.5218e-14	2.8312e-08	1.29911e-07	no hits
*021332	MI0001187	0.0764871	2.35013	0.0524264	1.3468e-17	4.60607e-07	4.0994e-19	gga-mir-26a
A_87_P000359	TC226915	0.178556	4.23514	0.211228	2.04847e-08	3.78487e-07	1.1481e-07	Unknown
A_87_P000588	TC226531	0.330699	2.62225	0.24174	1.00845e-09	9.58065e-09	4.8404e-12	Q6XE54 (Q6XE54) Uvs095, partial (6%) [TC226531]
A_87_P000614	TC226483	0.192927	4.58978	0.218517	2.1228e-17	1.2711e-16	1.3294e-16	Unknown
A_87_P000630	TC226446	0.103847	2.75782	0.144554	2.9856e-23	2.799e-11	1.2436e-20	Unknown
A_87_P000915	TC225652	0.397277	2.5245	0.454582	2.8478e-12	1.2657e-12	1.7436e-10	Unknown
A_87_P000993	TC225395	0.0702366	4.90673	0.217288	1.0828e-14	2.29098e-09	5.43887e-09	Unknown
A_87_P001579	TC224147	0.153744	3.02715	0.167132	6.9811e-15	1.7195e-10	1.7347e-14	Unknown
A_87_P001982	TC223402	0.0541679	15.2879	0.0563675	4.4896e-13	1.1026e-12	5.9619e-13	Unknown
A_87_P002221	TC223003	0.157908	3.37276	0.168026	4.3696e-18	3.949e-12	1.4775e-17	Q76KT5 (Q76KT5) Meltrin epsilon, partial (6%) [TC223003]
A_87_P002501	TC221627	0.13075	2.59897	0.133371	5.5696e-17	2.76372e-09	7.1592e-17	Q8VDT1 (Q8VDT1) Solute carrier family 5 (Sodium/glucose cotransporter), member 9, partial (27%) [TC221627]
A_87_P003233	TC216101	0.248814	2.23416	0.296489	2.0338e-12	2.93933e-07	5.201e-11	Unknown
A_87_P003877	TC209779	0.0765047	2.11722	0.0952855	3.7958e-19	6.69959e-07	4.27e-18	Q6U1J6 (Q6U1J6) Smooth muscle archvillin, partial (19%) [TC209779]
A_87_P004256	TC206767	0.0550529	2.82062	0.0900404	7.6196e-17	2.25339e-08	3.6094e-15	Unknown
A_87_P004297	TC206679	0.0497226	16.5022	0.0537009	4.7425e-12	1.1415e-11	7.6269e-12	Unknown
A_87_P004448	TC206395	0.38357	2.47708	0.488776	4.581e-10	9.1773e-10	2.38849e-07	Q89EX3 (Q89EX3) Bll6946 protein, partial (3%) [TC206395]
A_87_P006072	TC202887	0.374625	2.45281	0.442279	1.0549e-13	6.1153e-13	3.8086e-12	Q66IW3 (Q66IW3) MGC84276 protein, partial (28%) [TC202887]
A_87_P006447	TC202205	0.104724	7.2277	0.128252	1.5326e-14	3.4807e-13	1.4407e-13	Unknown
A_87_P006809	TC200169	0.0981748	4.56352	0.0971163	5.8809e-17	7.6366e-13	5.242e-17	Q6SNM2 (Q6SNM2) Olfactory receptor (Fragment), partial (8%) [TC200169]
A_87_P007310	TC196387	0.280968	2.63182	0.346136	1.858e-16	1.4549e-13	1.5855e-14	Unknown
A_87_P008031	TC189514	0.298837	3.76823	0.326895	1.64638e-08	3.274e-09	5.94401e-08	SA2_XENLA (Q9DGN0) Cohesin subunit SA-2 (XSA-2) (Stromal antigen 2 homolog) (SCC3 homolog 2), partial (17%) [TC189514]
A_87_P008822	X79470	0.039138	10.8583	0.0376117	1.3474e-18	8.6902e-16	1.0389e-18	9470]
A_87_P008923	X55348	0.215076	3.92155	0.237137	3.921e-15	6.8955e-14	1.9652e-14	G.gallus mRNA for transferrin receptor. [X55348]
A_87_P009886	CV862570	0.237104	3.75159	0.282596	4.03528e-08	1.1968e-07	3.64296e-07	gonad_EST10046 Embryonic gonad cDNA Library Gallus gallus cDNA 5', mRNA sequence [CV862570]
A_87_P009933	CV862319	0.0699918	7.79232	0.130012	4.0068e-13	1.3808e-10	1.5335e-10	gonad_EST09795 Embryonic gonad cDNA Library Gallus gallus cDNA 5', mRNA sequence [CV862319]
A_87_P010330	CV859902	0.0420819	8.19469	0.0497042	9.7391e-18	4.5431e-14	3.0139e-17	gonad_EST07378 Embryonic gonad cDNA Library Gallus gallus cDNA 5', mRNA sequence [CV859902]
A_87_P012776	CR406441	0.0572774	4.12752	0.0699024	2.8597e-16	1.30946e-09	1.5407e-15	Gallus gallus finished cDNA, clone ChEST283l5. [CR406441]
A_87_P012917	CR406231	0.0750582	4.51441	0.221518	1.2202e-12	4.53932e-08	4.54059e-08	Gallus gallus finished cDNA, clone ChEST887h3. [CR406231]
A_87_P016678	CR386143	0.0457513	16.358	0.0494352	7.392e-16	5.4346e-15	1.2382e-15	Gallus gallus finished cDNA, clone ChEST365o3. [CR386143]
A_87_P018050	CR353270	0.0852113	2.7779	0.0872766	1.0565e-19	1.35713e-09	1.4079e-19	Gallus gallus finished cDNA, clone ChEST43o10. [CR353270]
A_87_P018415	CR352712	0.258552	10.6853	0.096074	1.61507e-07	2.7093e-12	3.4477e-12	Gallus gallus finished cDNA, clone ChEST4k21. [CR352712]
A_87_P018998	CO773409	0.321097	6.39196	0.199408	6.17392e-09	4.1385e-13	7.3688e-12	testis_EST04506 Testis cDNA Library Gallus gallus cDNA 3', mRNA sequence [CO773409]
A_87_P019045	CO772934	0.116914	4.58815	0.133391	7.7083e-17	1.1852e-13	3.0599e-16	testis_EST04031 Testis cDNA Library Gallus gallus cDNA 3', mRNA sequence [CO772934]
A_87_P019636	CO766392	0.422447	2.27392	0.313088	9.87233e-08	2.17193e-07	4.6602e-10	spleen_EST02118 Spleen cDNA Library Gallus gallus cDNA 3', mRNA sequence [CO766392]
A_87_P019641	CO766327	0.0943701	6.58854	0.0826858	1.004e-15	1.6362e-13	2.845e-16	spleen_EST02053 Spleen cDNA Library Gallus gallus cDNA 3', mRNA sequence [CO766327]
A_87_P019905	CO761968	0.123166	3.40727	0.10668	1.036e-12	2.90081e-08	2.6224e-13	brain_EST05160 Brain cDNA Library Gallus gallus cDNA 3', mRNA sequence [CO761968]
A_87_P021409	CA786383	0.18328	6.51225	0.314286	1.60483e-09	1.6817e-10	9.96365e-07	pgn1c.pk011.o10 Chicken lymphoid cDNA library (pgn1c) Gallus gallus cDNA clone pgn1c.pk011.o10 5' similar to ref [CA786383]
A_87_P021981	BX935719	0.0575017	6.40694	0.131461	2.8806e-21	1.7101e-15	1.2372e-16	Gallus gallus finished cDNA, clone ChEST757d16. [BX935719]
A_87_P022508	BX934616	0.375774	3.12386	0.311635	1.70565e-07	9.79768e-09	9.30857e-09	Gallus gallus finished cDNA, clone ChEST385i7. [BX934616]
A_87_P022607	BX934402	0.232181	3.99164	0.256584	8.3191e-14	2.3071e-13	3.2115e-13	Gallus gallus finished cDNA, clone ChEST46c1. [BX934402]
A_87_P024211	BX930671	0.0513992	7.68563	0.0540857	4.3455e-16	4.5848e-12	6.7826e-16	Gallus gallus finished cDNA, clone ChEST372l15. [BX930671]
A_87_P024846	BX277331	0.0198131	2.14488	0.0232263	4.0751e-20	2.18121e-07	9.1222e-20	BX277331 AGENAE Gallus gallus multi-tissues normalized library (gcag) Gallus gallus cDNA clone gcag0009c.j.15 5prim, mRNA sequence [BX277331]
A_87_P036208	AJ720747	0.14773	7.93968	0.17236	8.4285e-19	8.113e-20	9.5282e-18	Gallus gallus mRNA for hypothetical protein, clone 24k6. [AJ720747]
A_87_P036561	AJ720210	0.345114	3.19801	0.320932	5.5795e-11	8.3057e-12	1.3572e-11	Gallus gallus mRNA for hypothetical protein, clone 12m8. [AJ720210]
A_87_P036878	AJ719758	0.433593	5.15689	0.311759	6.51324e-09	9.4514e-15	1.1378e-11	Gallus gallus mRNA for hypothetical protein, clone 6c20. [AJ719758]
A_87_P037090	AJ719441	0.182112	3.55279	0.199774	3.0704e-19	6.3984e-16	1.3339e-18	Gallus gallus mRNA for hypothetical protein, clone 2f21. [AJ719441]
A_87_P037550	AI981171	0.35102	4.11631	0.180899	1.17883e-09	2.3236e-13	4.8378e-16	pat.pk0043.e3.f chicken activated T cell cDNA Gallus gallus cDNA clone pat.pk0043.e3.f 5', mRNA sequence [AI981171]
A_87_P038191	AB021168	0.180927	5.41161	0.197414	1.0681e-17	1.3902e-17	3.2373e-17	Gallus gallus mRNA for nuclear protein matrin 3, complete cds. [AB021168]
A_87_P040004	BU115473	0.37383	2.45365	0.377296	8.5623e-13	4.9828e-12	1.0271e-12	Unknown
A_87_P040401	BU229912	0.12739	8.54498	0.148647	3.3567e-14	5.9103e-15	2.3901e-13	Unknown
A_87_P040862	CN226484	0.166144	2.90056	0.178694	5.7868e-11	9.31562e-07	1.3598e-10	Unknown
A_87_P040909	CN231189	0.35002	2.88292	0.324461	1.45119e-07	8.51093e-08	4.2376e-08	Unknown
A_87_P041953	BU477511	0.0603181	10.753	0.0605207	2.469e-23	7.3851e-21	2.5728e-23	Unknown
