# Supplementary material for: Characterization of a newly developed chicken 44K Agilent microarray
Source: BMC Genomics. 2008 Jan 31;9:60. doi: 10.1186/1471-2164-9-60 (PMC2262898; doi:10.1186/1471-2164-9-60)
Supplement: Additional file 2 — Ileum-selective expression genes. This table includes the P values and fold change in each comparison for 71 selectively expressed genes in cecal tonsil. [file 1471-2164-9-60-S2.xls]

## Sheet: Sheet1
Probe_ID	Gene accession No.	Fold change Cecal tonsil v.Ileum	Fold change Liver v. Ileum	Fold change Spleen v. Ileum	P value Cecal tonsil v. Ileum	P value Liver v. Ileum	P value Spleen v. Ileum	Gene Description
*000032	AB020220	0.206597	0.32432	0.119611	1.5439e-12	1.26918e-08	9.854e-17	P23068 : gi:122260:sp:P23068:HB2L_CHICK Class II histocompatibility antigen, B-L beta chain
*004218	BX934840	0.392963	0.175461	0.228899	3.63389e-09	1.0597e-14	3.8114e-13	XP_418344 : gi:50731726:ref:XP_418344.1: PREDICTED: similar to CG15738-PA [Gallus gallus]
*004362	BX935306	0.473758	0.251078	0.228936	4.29417e-08	9.1191e-14	1.979e-14	XP_422699 : gi:50752241:ref:XP_422699.1: PREDICTED: similar to procarboxypeptidase B [Gallus gallus]
*004551	BX935900	0.0505312	0.0299793	0.0355841	8.9647e-18	1.8824e-19	6.2896e-19	XP_420187 : gi:50745656:ref:XP_420187.1: PREDICTED: similar to TATA box-binding protein-associated factor 2F; TAF7 RNA polymerase II, TATA box binding protein (TBP)-associated factor, 55 kD; transcription initiation factor TFIID, 55 kDa subunit; transcrip
*004733	BX950413	0.231117	0.0982012	0.0650016	2.17043e-08	5.0504e-12	1.6959e-13	XP_426396 : gi:50747707:ref:XP_426396.1: PREDICTED: similar to mitochondrial ribosomal protein L16 [Gallus gallus]
*006267	CR386481	0.235047	0.291397	0.259562	2.57736e-09	4.54143e-08	1.10576e-08	XP_419326 : gi:50738613:ref:XP_419326.1: PREDICTED: similar to p53-associated parkin-like cytoplasmic protein; UbcH7-associated protein 1 [Gallus gallus]
*006365	CR386722	0.0648442	0.0765221	0.0661818	1.121e-18	3.8583e-18	1.3004e-18	no hits
*006438	CR386938	0.400069	0.115258	0.094269	6.63267e-08	4.0228e-16	4.3955e-17	XP_422647 : gi:50752090:ref:XP_422647.1: PREDICTED: similar to chromosome 21 open reading frame 29; TSP-EAR [Gallus gallus]
*006653	CR387507	0.246266	0.116118	0.102594	1.7704e-11	3.1828e-16	7.0151e-17	ENSGALP00000014150 : ENSGALP00000014150 pep:novel chromosome:WASHUC1:2:19159246:19297146:1 gene:ENSGALG00000008704 transcript:ENSGALT00000014166
*007343	CR389779	0.466564	0.42448	0.383122	9.523e-14	3.034e-15	9.4742e-17	XP_417964 : gi:50760305:ref:XP_417964.1: PREDICTED: similar to Serine/threonine-protein kinase PCTAIRE-3 (PCTAIRE-motif protein kinase 3) [Gallus gallus]
*007574	CR390409	0.352366	0.159613	0.0882351	4.56298e-09	7.5431e-15	4.3834e-18	no hits
*007917	CR391343	0.227289	0.0678207	0.0658068	9.73372e-08	4.5687e-13	3.4985e-13	no hits
*009044	CR523418	0.23733	0.233141	0.103205	7.0444e-13	5.0198e-13	8.7174e-19	O93457 : (O93457) Insulin-like growth factor 1 receptor precursor
*010607	AL584596	0.273238	0.300888	0.284919	2.7236e-10	1.48835e-09	6.8796e-10	no hits
*011631	BU145132	0.452081	0.103307	0.0762481	3.13597e-08	9.2638e-23	6.8413e-25	P10643 : (P10643) Complement component C7 precursor
*012912	BU258186	0.118512	0.138879	0.127343	1.4203e-18	2.2422e-17	4.8734e-18	ENSGALP00000023848 : ENSGALP00000023848 pep:novel chromosome:WASHUC1:2:100550578:100561738:-1 gene:ENSGALG00000014799 transcript:ENSGALT00000023894
*013260	BU272639	0.313148	0.115089	0.0858253	4.8192e-11	1.6404e-16	9.8704e-18	XP_426178 : gi:50744932:ref:XP_426178.1: PREDICTED: similar to heparan sulfate (glucosamine) 3-O-sulfotransferase 5; heparan sulfate 3-OST-5 [Gallus gallus]
*014033	BU307434	0.395811	0.0968068	0.0901388	7.39984e-08	1.1113e-18	4.2483e-19	Q5T4V8 : (Q5T4V8) Transcription elongation factor A (SII), 3
*015216	BU377069	0.105033	0.0232698	0.0223333	9.7587e-18	1.1841e-23	8.822e-24	no hits
*015389	BU386549	0.459993	0.467436	0.426803	6.8074e-11	1.0279e-10	1.0751e-11	XP_417020 : gi:50730790:ref:XP_417020.1: PREDICTED: similar to hypothetical protein [Gallus gallus]
*015417	BU388010	0.343751	0.134221	0.110908	1.6108e-11	9.9924e-21	3.1823e-22	XP_417265 : gi:50731422:ref:XP_417265.1: PREDICTED: similar to F-box-WD40 repeat protein 6 [Gallus gallus]
*015470	BU390219	0.159275	0.0838632	0.0974309	1.1456e-12	1.9827e-16	1.2983e-15	Q08516 : (Q08516) Gallus gallus POL-like (Fragment)
*015644	BU396679	0.0890773	0.0941412	0.0818102	3.244e-15	5.2213e-15	1.5888e-15	XP_419659 : gi:50742514:ref:XP_419659.1: PREDICTED: similar to SAM and SH3 domains containing protein 1 (Proline-glutamate repeat-containing protein) [Gallus gallus]
*015874	BU413550	0.202527	0.380367	0.180356	2.1723e-14	6.73035e-09	2.9679e-15	XP_418846 : gi:50732962:ref:XP_418846.1: PREDICTED: similar to velo1 [Gallus gallus]
*016355	BU443095	0.0510779	0.00626783	0.00470004	6.3214e-16	1.4771e-22	2.8817e-23	Q5RAG4 : (Q5RAG4) Hypothetical protein DKFZp459B2128
*018214	BX273003	0.292391	0.0160346	0.0297777	1.66049e-08	8.6228e-23	1.2478e-20	XP_428876 : gi:50806874:ref:XP_428876.1: PREDICTED: hypothetical protein XP_428876 [Gallus gallus]
*019173	CN229660	0.185126	0.116521	0.244931	6.6386e-15	3.3543e-17	3.1231e-13	no hits
*019308	CN232857	0.229464	0.173164	0.137492	1.4052e-12	2.2982e-14	1.1421e-15	P16383 : (P16383) GC-rich sequence DNA-binding factor (GCF) (Transcription factor 9) (TCF-9)
*019452	CN237890	0.497251	0.406568	0.361447	6.76917e-08	3.325e-10	1.9058e-11	XP_413766 : gi:50752829:ref:XP_413766.1: PREDICTED: similar to chromosome 15 open reading frame 16; cezanne 2 [Gallus gallus]
A_87_P000079	TC227495	0.459845	0.295904	0.283333	5.8011e-11	2.5585e-15	1.1257e-15	Unknown
A_87_P000820	TC226003	0.0749978	0.0824527	0.0753561	3.4413e-17	9.2228e-17	3.6136e-17	Unknown
A_87_P000853	TC225854	0.38669	0.0783921	0.0770091	3.44503e-08	9.1179e-18	7.6666e-18	Unknown
A_87_P000951	TC225530	0.307577	0.298687	0.368818	4.5732e-17	2.204e-17	5.8488e-15	Unknown
A_87_P002770	TC219796	0.0252148	0.028242	0.0249579	1.5877e-18	2.9835e-18	1.5012e-18	Unknown
A_87_P003972	TC208474	0.465194	0.133151	0.150482	5.86801e-09	2.2275e-19	1.241e-18	TXN5_MOUSE (Q91W90) Thioredoxin domain containing protein 5 precursor (Thioredoxin-like protein p46) (Endoplasmic reticulum protein ERp46), partial (84%) [TC208474]
A_87_P004317	TC206639	0.405803	0.10488	0.0889051	1.01101e-08	2.4054e-21	1.6116e-22	Unknown
A_87_P004455	TC206379	0.308033	0.202401	0.204923	9.7378e-16	7.0621e-20	9.079e-20	Unknown
A_87_P004494	TC206309	0.446866	0.410905	0.293543	2.95663e-08	3.94541e-09	2.6637e-12	Q66J34 (Q66J34) MGC82056 protein, partial (7%) [TC206309]
A_87_P005184	TC204699	0.385108	0.206442	0.177593	1.22368e-08	7.9423e-15	3.753e-16	Unknown
A_87_P005312	TC204340	0.417009	0.204895	0.267933	5.44723e-08	3.3641e-15	1.2055e-12	Unknown
A_87_P005393	TC204095	0.490432	0.45586	0.475726	3.4052e-14	3.5422e-15	1.2977e-14	Unknown
A_87_P006583	TC201731	0.262297	0.189092	0.175354	1.6762e-12	6.7563e-15	2.1263e-15	RYR2_HUMAN (Q92736) Ryanodine receptor 2 (Cardiac muscle-type ryanodine receptor) (RyR2) (RYR-2) (Cardiac muscle ryanodine receptor-calcium release channel) (hRYR-2), partial (9%) [TC201731]
A_87_P006792	TC200316	0.120315	0.121758	0.112274	8.372e-18	9.6548e-18	3.7106e-18	Unknown
A_87_P007879	TC191000	0.339936	0.371303	0.340291	2.3932e-16	3.1031e-15	2.4647e-16	BC027937 RAI2 protein {Homo sapiens;} , partial (24%) [TC191000]
A_87_P011441	CR523688	0.483445	0.477657	0.445774	6.3864e-12	3.9468e-12	2.6451e-13	Gallus gallus finished cDNA, clone ChEST241m6. [CR523688]
A_87_P012553	CR406761	0.0246515	0.0269129	0.02282	2.8056e-17	4.6069e-17	1.8301e-17	Gallus gallus finished cDNA, clone ChEST979g20. [CR406761]
A_87_P013193	CR405804	0.166177	0.181396	0.162064	4.4319e-22	2.9828e-21	2.6038e-22	Gallus gallus finished cDNA, clone ChEST887d2. [CR405804]
A_87_P013254	CR391738	0.226873	0.266741	0.198334	5.9715e-11	6.3731e-10	1.8276e-11	Gallus gallus finished cDNA, clone ChEST470m16. [CR391738]
A_87_P014067	CR390566	0.349172	0.185568	0.0648847	2.98074e-09	3.3096e-15	7.7648e-23	Gallus gallus finished cDNA, clone ChEST668k9. [CR390566]
A_87_P015581	CR387774	0.240773	0.143569	0.145974	6.3835e-14	3.9939e-18	5.2908e-18	Gallus gallus finished cDNA, clone ChEST530l2. [CR387774]
A_87_P015695	CR387610	0.191017	0.20447	0.176741	2.2328e-20	1.0624e-19	3.9851e-21	Gallus gallus finished cDNA, clone ChEST53p1. [CR387610]
A_87_P016933	CR385769	0.430362	0.0890951	0.0822075	8.52381e-08	2.0438e-20	6.9969e-21	Gallus gallus finished cDNA, clone ChEST695b23. [CR385769]
A_87_P019200	CO771420	0.426116	0.346938	0.364672	3.4131e-11	4.6049e-13	1.2253e-12	testis_EST02517 Testis cDNA Library Gallus gallus cDNA 3', mRNA sequence [CO771420]
A_87_P021103	CF251939	0.382583	0.131403	0.126976	3.6614e-10	3.4251e-19	2.0425e-19	hdmn101_f07 LPS-activated macrophage cell line Gallus gallus cDNA, mRNA sequence [CF251939]
A_87_P022009	BX935670	0.431556	0.256775	0.207723	1.43972e-08	2.0259e-14	1.5886e-16	Gallus gallus finished cDNA, clone ChEST322k24. [BX935670]
A_87_P022454	BX934727	0.37386	0.111086	0.10232	2.6215e-09	4.7635e-18	1.7156e-18	Gallus gallus finished cDNA, clone ChEST727a12. [BX934727]
A_87_P022470	BX934697	0.473811	0.121451	0.105778	1.876e-10	4.4317e-26	3.474e-27	Gallus gallus finished cDNA, clone ChEST386i3. [BX934697]
A_87_P022832	BX933877	0.206844	0.121137	0.21776	4.0272e-09	1.1887e-11	1.25348e-08	Gallus gallus finished cDNA, clone ChEST915n14. [BX933877]
A_87_P023172	BX933156	0.0516073	0.0514903	0.0515643	2.319e-19	2.2723e-19	2.3017e-19	Gallus gallus finished cDNA, clone ChEST845p3. [BX933156]
A_87_P023734	BX931927	0.447703	0.162448	0.214425	2.96431e-08	2.7788e-16	1.7239e-14	Gallus gallus finished cDNA, clone ChEST803b20. [BX931927]
A_87_P035474	AL586962	0.452247	0.317172	0.309778	5.1625e-10	1.1651e-13	7.1334e-14	AL586962 Stratagene Chick Embryo Lambda cDNA Library (* 937405) Gallus gallus cDNA clone ROS050D03, mRNA sequence [AL586962]
A_87_P035476	AL586641	0.477476	0.441876	0.293074	5.44916e-09	8.1517e-10	1.7317e-13	AL586641 BP Chicken Embryo Library Gallus gallus cDNA clone ROS046D12, mRNA sequence [AL586641]
A_87_P035708	AJ851531	0.279431	0.155394	0.385986	4.2275e-10	3.5115e-14	1.84216e-07	Gallus gallus mRNA for hypothetical protein, clone 5c9. [AJ851531]
A_87_P036107	AJ720880	0.28958	0.301929	0.264984	2.6073e-17	6.702e-17	3.8132e-18	Gallus gallus mRNA for hypothetical protein, clone 28l23. [AJ720880]
A_87_P037017	AJ719547	0.148041	0.00472836	0.00309566	2.0543e-12	4.0515e-26	3.2514e-27	Gallus gallus mRNA for hypothetical protein, clone 3e16. [AJ719547]
A_87_P037778	AF213691	0.478948	0.349125	0.448129	4.63001e-09	1.2635e-12	7.2289e-10	Gallus gallus NUMB isoform 3 mRNA, partial cds. [AF213691]
A_87_P037880	AF118819	0.425021	0.298978	0.390031	8.24734e-08	2.6808e-10	2.36031e-08	Gallus gallus IPR328-like protein mRNA, complete cds. [AF118819]
A_87_P040210	XM_413930	0.110202	0.0668169	0.060188	5.1431e-16	3.4354e-18	1.1497e-18	Unknown
A_87_P040339	BU366265	0.148534	0.10122	0.0875625	5.2717e-16	6.9246e-18	1.5936e-18	Unknown
A_87_P040644	BU365400	0.211838	0.124122	0.221735	7e-10	5.9066e-13	1.35364e-09	Unknown
A_87_P041459	BU433201	0.423937	0.487239	0.372965	3.4124e-14	7.6598e-12	3.3765e-16	Unknown
