# Supplementary material for: Characterization of a newly developed chicken 44K Agilent microarray
Source: BMC Genomics. 2008 Jan 31;9:60. doi: 10.1186/1471-2164-9-60 (PMC2262898; doi:10.1186/1471-2164-9-60)
Supplement: Additional file 3 — Liver-selective expression genes. This table includes the P values and fold changes in each comparison for 535 selectively expressed genes in liver. [file 1471-2164-9-60-S3.xls]

## Sheet: Sheet1
Probe_ID	Gene accession No	Fold change Liver v. Spleen	Fold change Liver v. Cecal tonsil	Fold change Liver v. Ileum	P value Liver v. Spleen	P value Liver v. Cecal tonsil	P value Liver v. Ileum	Gene Description
*000181	AF022890	4.19973	3.92541	3.8525	6.2543e-09	1.81269e-08	2.44046e-08	O42235 : (O42235) Keratocan precursor (KTN) (Keratan sulfate proteoglycan keratocan)
*000230	AF062392	13.5663	13.5671	14.9782	4.3684e-10	4.3664e-10	2.1404e-10	O93342 : (O93342) Matrix metalloproteinase
*000296	AF120211	2.41203	2.47402	2.87256	6.03623e-09	3.20658e-09	8.7171e-11	Q9W6F2 : (Q9W6F2) Protein A1
*000441	AF302936	8.03307	5.7557	4.7179	3.5669e-12	3.3806e-10	5.92426e-09	Q90ZA9 : (Q90ZA9) Transcription factor SOX18
*000486	AF408407	11.922	9.42979	9.81339	8.1316e-10	5.50695e-09	3.94777e-09	Q90XC0 : (Q90XC0) Malic enzyme
*000929	AJ719609	13.2051	17.0003	14.2754	1.2809e-10	1.6119e-11	6.6731e-11	O35986 : (O35986) Zinc finger protein 265 (Zinc finger, splicing)
*000971	AJ719657	11.0952	11.6003	11.2607	4.6752e-11	3.0586e-11	4.0578e-11	Q5ZLS7 : (Q5ZLS7) Hypothetical protein
*001052	AJ719757	5.79532	7.59808	10.2741	9.4559e-12	1.2496e-13	1.3683e-15	Q5ZLH7 : (Q5ZLH7) Hypothetical protein
*001129	AJ719854	111.037	53.9231	112.753	2.9113e-12	1.9734e-10	2.6718e-12	Q5ZL80 : (Q5ZL80) Hypothetical protein
*001131	AJ719858	5.67501	5.15809	4.88843	8.8058e-11	2.8468e-10	6.2471e-10	Q5ZL76 : (Q5ZL76) Hypothetical protein
*001181	AJ719926	11.6212	11.6798	10.9557	2.4395e-11	2.321e-11	4.3926e-11	Q5ZL08 : (Q5ZL08) Hypothetical protein
*001191	AJ719937	57.4823	50.6485	26.4621	9.4739e-11	1.935e-10	9.14808e-09	XP_423947 : gi:50797401:ref:XP_423947.1: PREDICTED: similar to nuclear receptor co-repressor/HDAC3 complex subunit; TBL1-related protein 1 [Gallus gallus]
*001302	AJ720066	3.98626	9.17137	7.97923	1.05437e-08	2.763e-13	1.3272e-12	Q5ZKL8 : (Q5ZKL8) Hypothetical protein
*001333	AJ720102	2.8425	2.57454	2.77464	3.167e-10	2.70342e-09	5.2948e-10	ENSDARP00000052274 : ENSDARP00000052274 pep:novel chromosome:ZFISH5:7:29648282:29655176:-1 gene:ENSDARG00000003606 transcript:ENSDART00000052275
*001401	AJ720184	7.98339	6.42778	6.2593	4.1609e-11	5.2123e-10	7.2736e-10	XP_414729 : gi:50755403:ref:XP_414729.1: PREDICTED: similar to RRN3 [Gallus gallus]
*001445	AJ720235	3.97626	4.14164	3.7078	1.3204e-11	6.0234e-12	5.1982e-11	Q9UH36 : (Q9UH36) SRR1-like protein
*001485	AJ720286	5.10238	4.8817	4.45416	3.8696e-12	8.2547e-12	4.0899e-11	Q5ZJZ8 : (Q5ZJZ8) Hypothetical protein
*001487	AJ720289	9.31293	8.29899	7.88616	5.2092e-12	1.2298e-11	2.4284e-11	Q5ZJZ5 : (Q5ZJZ5) D-beta-hydroxybutyrate dehydrogenase, mitochondrial precursor (BDH) (3-hydroxybutyrate dehydrogenase)
*001512	AJ720324	3.25426	2.76472	3.00292	6.2569e-10	1.05352e-08	2.44363e-09	Q9Y5K6 : (Q9Y5K6) CD2-associated protein (Cas ligand with multiple SH3 domains) (Adapter protein CMS)
*001539	AJ720355	2.45269	3.34229	3.18415	6.57953e-08	7.6686e-11	2.1167e-10	Q5ZJS9 : (Q5ZJS9) Hypothetical protein
*001567	AJ720387	16.1435	14.8997	15.8625	7.3242e-10	1.26111e-09	8.2426e-10	Q5ZJP7 : (Q5ZJP7) Hypothetical protein
*001607	AJ720434	218.888	127.146	115.675	1.7405e-12	2.224e-11	3.5254e-11	Q5ZJK0 : (Q5ZJK0) Hypothetical protein
*001694	AJ720535	3.34848	6.81226	8.41743	1.34008e-09	3.9467e-14	3.0548e-15	Q5ZJ99 : (Q5ZJ99) Hypothetical protein
*001716	AJ720561	6.29708	7.82246	7.17339	7.1227e-12	3.2252e-13	1.0868e-12	Q5ZJ73 : (Q5ZJ73) CREG1 protein precursor
*001730	AJ720576	2.096	2.00688	2.04682	1.35701e-08	4.04466e-08	2.45518e-08	Q5ZJ58 : (Q5ZJ58) Hypothetical protein
*001897	AJ720786	2.20416	2.8449	3.90821	9.73649e-09	4.496e-11	1.7742e-13	Q96MW2 : (Q96MW2) Hypothetical protein FLJ31792
*001978	AJ720877	4.87308	5.32489	12.9292	1.31978e-09	2.9511e-10	8.648e-15	NP_001006309 : gi:62122943:ref:NP_001006309.2: heterogeneous nuclear ribonucleoprotein R [Gallus gallus]
*001999	AJ720900	2.24634	16.9427	17.8961	3.69983e-08	1.6633e-21	9.7951e-22	Q9UL63 : (Q9UL63) Muskelin
*002057	AJ720961	5.72153	5.78472	5.34314	1.7092e-11	1.4645e-11	4.5286e-11	ENSGALP00000008657 : ENSGALP00000008657 pep:novel chromosome:WASHUC1:14:8083047:8087863:-1 gene:ENSGALG00000005398 transcript:ENSGALT00000008671
*002127	AJ721052	105.069	59.3024	54.8323	3.1719e-10	4.00981e-09	5.76615e-09	Q9Y5X3 : (Q9Y5X3) Sorting nexin 5
*002160	AJ721093	3.13861	2.76537	2.64856	1.6059e-11	2.9844e-10	8.3625e-10	Q5ZHP1 : (Q5ZHP1) Hypothetical protein
*002217	AJ851398	2.97715	2.8366	2.65619	1.1991e-10	3.7017e-10	1.76393e-09	Q5F4A2 : (Q5F4A2) Hypothetical protein
*002370	AJ851612	14.1258	15.6452	13.3213	3.2278e-10	1.4699e-10	5.1116e-10	Q9NZ08 : gi:20137531:sp:Q9NZ08:ARTS1_HUMAN Adipocyte-derived leucine aminopeptidase precursor (A-LAP) (ARTS-1) (Aminopeptidase PILS) (Puromycin-insensitive leucyl-specific aminopeptidase) (PILS-AP) (Type 1 tumor necrosis factor receptor shedding aminopept
*002417	AJ851688	2.97743	2.7853	2.99247	6.4581e-12	3.9062e-11	5.646e-12	Q5F3G2 : (Q5F3G2) Hypothetical protein
*002636	AY539830	2.37911	3.39058	4.46158	8.15096e-08	7.8726e-11	1.1696e-12	Q05714 : (Q05714) Beta crystallin B2 (BP)
*002694	AY699712	4.45813	4.69439	4.30689	9.7652e-12	4.0984e-12	1.7603e-11	P51811 : (P51811) Membrane transport protein XK (Kx antigen) (Kell complex 37 kDa component)
*002696	AY700579	2.47782	3.1235	3.7538	6.88396e-09	3.603e-11	7.9709e-13	Q5ILH1 : (Q5ILH1) Oxysterol 7alpha-hydroxylase (Fragment)
*002746	BX929322	5.12798	5.1387	4.42241	5.07612e-09	4.93316e-09	3.94258e-08	Q5RJ45 : (Q5RJ45) Integrin beta 3 binding protein (Beta3-endonexin)
*002758	BX929365	2.37763	3.83512	2.71641	2.27608e-08	2.1846e-12	1.36291e-09	Q6XCE1 : (Q6XCE1) G-protein-coupled receptor GPR34
*002805	BX929543	2.45531	2.39918	2.82852	1.76623e-08	2.98515e-08	7.8682e-10	XP_421731 : gi:50749733:ref:XP_421731.1: PREDICTED: similar to MGC69144 protein [Gallus gallus]
*002808	BX929550	18.1922	17.2742	17.4764	9.3864e-11	1.3696e-10	1.2576e-10	XP_415156 : gi:50756415:ref:XP_415156.1: PREDICTED: similar to CG6340-PB [Gallus gallus]
*002917	BX929892	8.66523	8.88099	8.82102	2.5599e-11	1.6735e-11	1.808e-11	Q5RF54 : (Q5RF54) Hypothetical protein DKFZp469J0132
*003008	BX930205	6.64582	5.96146	5.84813	3.0311e-10	1.01053e-09	1.25538e-09	XP_573885 : gi:62662456:ref:XP_573885.1: PREDICTED: splicing factor 4 (predicted) [Rattus norvegicus]
*003035	BX930329	9.42795	8.69067	8.61662	4.59865e-09	8.85454e-09	9.49358e-09	P07360 : (P07360) Complement component C8 gamma chain precursor
*003098	BX930631	12.1962	16.6524	7.57017	2.6279e-11	8.4435e-13	6.56251e-09	XP_700656 : gi:68433668:ref:XP_700656.1: PREDICTED: similar to RIKEN cDNA 5730409F24 [Danio rerio]
*003116	BX930705	2.44664	3.48137	2.75491	8.88602e-08	2.24e-10	1.04048e-08	XP_416043 : gi:50728228:ref:XP_416043.1: PREDICTED: similar to prolactin-b [Gallus gallus]
*003146	BX930822	59.3754	53.0474	53.5642	1.3672e-12	2.8295e-12	2.6566e-12	Q5ZLW9 : (Q5ZLW9) Hypothetical protein
*003266	BX931288	13.8558	12.1812	8.82435	8.0325e-12	2.7759e-11	7.1813e-10	XP_418269 : gi:50761182:ref:XP_418269.1: PREDICTED: similar to ubiquitin-like, containing PHD and RING finger domains, 1; transcription factor ICBP90 [Gallus gallus]
*003367	BX931635	4.13402	2.90233	3.8709	8.0849e-12	1.00676e-08	2.8828e-11	no hits
*003433	BX931933	13.3357	16.6709	18.5987	7.3028e-10	9.7608e-11	4.6491e-11	XP_417275 : gi:50731466:ref:XP_417275.1: PREDICTED: similar to Serine/threonine-protein kinase PAK 1 (p21-activated kinase 1) (PAK-1) (P68-PAK) (Alpha-PAK) (Protein kinase MUK2) [Gallus gallus]
*003577	BX932481	10.2678	5.68109	7.37729	2.368e-11	2.21219e-08	9.3546e-10	XP_416669 : gi:50729828:ref:XP_416669.1: PREDICTED: similar to PDZ domain containing 1 [Gallus gallus]
*003652	BX932810	4.64933	5.45301	6.01673	7.3283e-11	5.7905e-12	1.2832e-12	Q8VID7 : (Q8VID7) Phosphodiesterase 11A3
*003677	BX932872	2.18155	2.11744	2.17765	7.649e-10	1.80351e-09	8.0492e-10	Q789D2 : (Q789D2) Reverse transcriptase (Fragment)
*003738	BX933126	40.6289	37.8285	39.994	2.9251e-10	4.2853e-10	3.1808e-10	Q08525 : (Q08525) Hypothetical protein
*003790	BX933348	39.3953	34.2324	36.0026	4.5943e-10	1.01077e-09	7.601e-10	XP_423839 : gi:50796126:ref:XP_423839.1: PREDICTED: similar to RIKEN cDNA 4930519N16 [Gallus gallus]
*003877	BX933643	2.34196	2.18185	2.24959	1.88439e-09	1.52761e-08	6.17089e-09	Q9KX33 : (Q9KX33) SrpA
*003882	BX933665	2.15387	2.20306	2.74701	6.88638e-08	3.80923e-08	1.4665e-10	P13696 : gi:1352725:sp:P13696:PEBP_BOVIN Phosphatidylethanolamine-binding protein (PEBP) (HCNPpp) (Basic cytosolic 21 kDa protein) [Contains: Hippocampal cholinergic neurostimulating peptide (HCNP)]
*004126	BX934523	28.6157	26.1707	24.5062	5.1839e-13	1.0418e-12	1.7544e-12	XP_416519 : gi:50729446:ref:XP_416519.1: PREDICTED: similar to iota-crystallin [Gallus gallus]
*004285	BX935038	4.5339	4.55851	7.60471	2.1059e-11	1.0084e-11	1.4016e-15	XP_421235 : gi:50748416:ref:XP_421235.1: PREDICTED: similar to Sorting nexin 6 (TRAF4-associated factor 2) [Gallus gallus]
*004382	BX935400	3.48568	3.50077	3.36269	6.2088e-11	5.7499e-11	1.183e-10	XP_418764 : gi:50732788:ref:XP_418764.1: PREDICTED: similar to chemokine-like factor superfamily 8 [Gallus gallus]
*004432	BX935557	69.7927	20.4779	26.2556	5.724e-13	2.06506e-09	3.4887e-10	XP_414216 : gi:50754015:ref:XP_414216.1: PREDICTED: similar to hypothetical protein MGC3101 [Gallus gallus]
*004492	BX935718	5.14311	4.27266	3.16604	1.8348e-12	5.8346e-11	2.02939e-08	XP_415977 : gi:50728084:ref:XP_415977.1: PREDICTED: similar to BRD1 protein [Gallus gallus]
*004514	BX935798	3.99593	3.79854	3.0835	2.1148e-11	5.6531e-11	3.75399e-09	Q5ZM26 : (Q5ZM26) Hypothetical protein
*004525	BX935824	5.70338	5.05856	4.04867	8.0984e-12	4.4194e-11	1.24455e-09	XP_687434 : gi:68427052:ref:XP_687434.1: PREDICTED: similar to stimulated by retinoic acid 13 [Danio rerio]
*004535	BX935855	6.02056	10.9754	8.29865	6.8992e-10	7.2582e-13	1.5394e-11	XP_413856 : gi:50753073:ref:XP_413856.1: PREDICTED: similar to protein associated with PRK1 [Gallus gallus]
*004797	BX950629	2.19007	2.07247	2.11566	2.4375e-10	8.832e-10	4.3469e-10	XP_424458 : gi:50806598:ref:XP_424458.1: PREDICTED: similar to Microsomal signal peptidase 21 kDa subunit (SPase 21 kDa subunit) (SPC21) [Gallus gallus]
*004889	CR338708	46.7748	45.7771	43.8553	1.2297e-12	1.4181e-12	1.8858e-12	no hits
*004908	CR338782	38.7524	42.2844	45.0155	1.4512e-10	8.9898e-11	6.4045e-11	Q6GLM2 : (Q6GLM2) Hypothetical protein
*004956	CR338943	3.44262	4.7919	4.43593	4.6156e-11	8.1841e-14	3.3406e-13	no hits
*004980	CR339026	14.2275	16.6437	13.2608	9.5361e-13	1.9755e-13	1.9658e-12	no hits
*004983	CR352343	2.50485	2.77431	2.64382	4.15593e-09	3.9367e-10	1.18121e-09	no hits
*005023	CR352444	4.34391	4.15547	4.04448	1.8094e-11	4.063e-11	6.6917e-11	no hits
*005069	CR352575	60.372	49.6156	66.4016	3.6964e-10	4.0756e-10	2.4451e-10	XP_417062 : gi:50730883:ref:XP_417062.1: PREDICTED: similar to BCAP [Gallus gallus]
*005115	CR352698	4.33789	15.7105	22.1691	2.00289e-09	3.6539e-15	2.5507e-16	XP_414106 : gi:50753725:ref:XP_414106.1: PREDICTED: similar to peroxisomal lon protease [Gallus gallus]
*005285	CR353167	2.0327	2.42718	2.53517	1.4108e-10	2.1192e-13	4.6727e-14	XP_358393 : gi:51765720:ref:XP_358393.2: PREDICTED: hypothetical protein LOC77763 [Mus musculus]
*005293	CR353194	18.0592	17.3224	20.202	5.8033e-12	8.3037e-12	2.2456e-12	no hits
*005384	CR353436	2.29257	2.32197	2.22773	1.83001e-09	1.30161e-09	3.96902e-09	no hits
*005412	CR353497	214.467	20.5354	25.5844	4.3544e-17	1.68821e-09	2.759e-10	no hits
*005567	CR353981	4.69738	10.3308	10.6036	9.16594e-09	3.9882e-13	2.9559e-13	ENSRNOP00000005227 : ENSRNOP00000005227 pep:known chromosome:RGSC3.4:10:28789142:28814033:1 gene:ENSRNOG00000003936 transcript:ENSRNOT00000005227
*005592	CR354054	3.61228	4.38973	4.27235	7.16875e-09	3.5061e-10	5.2729e-10	no hits
*005706	CR354351	6.79386	7.81692	11.7352	6.12717e-09	9.5661e-10	3.8491e-11	Q70JE9 : (Q70JE9) Glycoprotein endo-alpha-1,2-mannosidase (Fragment)
*005895	CR385553	18.0835	15.4889	16.6474	3.3025e-10	9.0318e-10	5.6263e-10	XP_420475 : gi:50746393:ref:XP_420475.1: PREDICTED: similar to cyclin G2 [Gallus gallus]
*005908	CR385586	79.8837	47.5539	55.5575	3.3726e-11	4.155e-10	1.9129e-10	Q8BQY9 : (Q8BQY9) Mus musculus adult male corpora quadrigemina cDNA, RIKEN full-length enriched library, clone:B230345A13 product:endonuclease G, full insert sequence
*006026	CR385889	30.9119	29.2022	32.3428	2.4366e-12	3.8422e-12	1.7009e-12	ENSGALP00000012491 : ENSGALP00000012491 pep:novel chromosome:WASHUC1:6:21843359:21899299:1 gene:ENSGALG00000007715 transcript:ENSGALT00000012505
*006096	CR386081	25.438	26.0557	24.842	9.7451e-13	8.0466e-13	1.1785e-12	no hits
*006112	CR386133	23.6693	12.3032	11.807	1.0986e-11	2.31494e-09	3.30754e-09	no hits
*006159	CR386240	3.72165	7.84017	30.1297	6.35879e-09	5.8325e-14	9.0727e-21	no hits
*006179	CR386272	3.25901	3.18366	3.29441	2.996e-11	2.778e-11	1.2359e-11	XP_214147 : gi:34869622:ref:XP_214147.2: PREDICTED: similar to Psmc6 protein [Rattus norvegicus]
*006193	CR386298	5.37503	5.71026	5.3177	2.04e-11	7.8782e-12	2.4184e-11	XP_425834 : gi:50760616:ref:XP_425834.1: PREDICTED: similar to for proteasomal ATPase (SUG1) [Gallus gallus]
*006450	CR386957	10.4083	18.2868	16.2086	6.7104e-10	2.3246e-12	7.5011e-12	no hits
*006452	CR386964	228.717	107.212	88.6583	6.0998e-14	3.4548e-12	1.0076e-11	no hits
*006497	CR387078	39.0246	26.2786	28.2756	1.7106e-10	1.42431e-09	9.4988e-10	Q6U2E9 : (Q6U2E9) C4B1 (Complement component C4B)
*006629	CR387462	2.46887	3.32823	3.17759	5.6749e-10	4.4182e-13	1.2522e-12	Q6C318 : (Q6C318) Similarities with tr:Q9VUB7 Drosophila melanogaster CG32133 protein
*006678	CR387584	13.0644	7.6504	9.20552	6.2888e-10	5.98995e-08	1.06571e-08	XP_415049 : gi:50756184:ref:XP_415049.1: PREDICTED: similar to RIKEN cDNA 5730457F11 [Gallus gallus]
*006687	CR387605	8.52979	8.36971	8.47697	1.0772e-10	1.3479e-10	1.1592e-10	no hits
*006834	CR388451	5.42017	4.46205	4.31578	6.629e-12	1.4458e-10	2.4961e-10	Q8T0Y0 : (Q8T0Y0) Mariner transposase
*006839	CR388464	8.79071	10.0876	10.966	2.7208e-11	6.2599e-12	2.6329e-12	ENSGALP00000010350 : ENSGALP00000010350 pep:novel chromosome:WASHUC1:15:8219769:8226476:-1 gene:ENSGALG00000006422 transcript:ENSGALT00000010364
*006896	CR388590	2.17773	2.599	3.17451	3.68227e-08	3.9204e-10	5.6531e-12	XP_414577 : gi:50755001:ref:XP_414577.1: PREDICTED: similar to KIAA0731 protein [Gallus gallus]
*006920	CR388671	17.5812	15.4058	17.3332	1.16891e-09	2.72273e-09	1.27859e-09	no hits
*007147	CR389261	3.65363	2.53811	3.09841	4.0606e-12	1.45317e-08	1.4635e-10	no hits
*007437	CR389989	3.7054	4.07672	4.16913	1.2406e-10	2.2879e-11	1.5521e-11	ENSGALP00000003370 : ENSGALP00000003370 pep:novel chromosome:WASHUC1:19:4183671:4187069:-1 gene:ENSGALG00000002154 transcript:ENSGALT00000003375
*007454	CR390036	5.13515	5.01794	5.45403	2.6407e-10	3.6404e-10	1.1546e-10	XP_415539 : gi:50757498:ref:XP_415539.1: PREDICTED: similar to 60S ribosomal protein L12 [Gallus gallus]
*007526	CR390235	4.19284	4.16817	3.73819	2.694e-11	3.0051e-11	2.3341e-10	Q4T4R1 : (Q4T4R1) Chromosome 3 SCAF9564, whole genome shotgun sequence. (Fragment)
*007803	CR391061	2.65915	2.55731	2.71117	6.2678e-11	1.8982e-10	3.6343e-11	no hits
*007811	CR391072	4.99674	5.47749	5.25214	8.03573e-09	2.24389e-09	4.01245e-09	XP_415928 : gi:50758450:ref:XP_415928.1: PREDICTED: similar to PITPNM family member 3; PYK2 N-terminal domain-interacting receptor 1; retinal degeneration B alpha 3 (Drosophila) [Gallus gallus]
*007926	CR391356	9.96726	9.69002	8.51961	1.0473e-11	1.454e-11	6.6516e-11	no hits
*008003	CR391515	3.28887	3.18551	3.44428	1.23847e-09	2.22449e-09	5.3763e-10	no hits
*008173	CR405989	13.158	9.27444	12.8409	2.93234e-09	4.69848e-08	3.53685e-09	no hits
*008207	CR406089	138.021	94.5519	100.653	9.7775e-13	7.0709e-12	5.0639e-12	Q9C669 : (Q9C669) Hypothetical protein F28B23.9
*008336	CR406405	6.36755	9.2939	9.56132	6.6804e-12	5.5428e-14	3.9555e-14	no hits
*008409	CR406600	3.7031	4.658	4.26177	7.73767e-09	2.15e-10	8.3805e-10	no hits
*008484	CR406753	5.8128	6.33831	6.27841	1.6499e-11	4.5458e-12	5.229e-12	no hits
*008648	CR407142	7.67233	11.4048	14.874	1.276e-11	8.5659e-14	3.8437e-15	XP_415514 : gi:50757416:ref:XP_415514.1: PREDICTED: similar to collagen, type XXVII, alpha 1 [Gallus gallus]
*008665	CR407176	2.49386	2.49251	2.33625	1.5491e-10	1.5702e-10	8.183e-10	Q9EQI9 : (Q9EQI9) Hypothetical protein
*008753	CR407387	12.6947	12.3665	12.2184	1.15434e-09	9.0934e-10	9.9582e-10	no hits
*008778	CR407448	10.4654	7.07405	5.67513	3.8167e-11	4.48548e-09	7.01035e-08	Q8VHZ6 : (Q8VHZ6) Ring finger-B box-coiled coil transcription factor
*008986	CR523297	27.0116	22.0628	27.3689	7.0733e-11	2.796e-10	6.4806e-11	ENSGALP00000005292 : ENSGALP00000005292 pep:novel chromosome:WASHUC1:11:2558636:2561970:-1 gene:ENSGALG00000003350 transcript:ENSGALT00000005302
*009004	CR523350	96.4721	91.8884	97.9778	3.8421e-13	5.0444e-13	3.5247e-13	no hits
*009037	CR523409	4.16657	4.05738	4.20121	1.7886e-10	2.8786e-10	1.543e-10	no hits
*009108	CR523549	3.1296	2.33717	2.41642	1.4962e-11	2.01009e-08	8.55116e-09	no hits
*009196	CR523729	24.5836	21.7753	27.1796	6.4953e-12	1.7355e-11	2.9233e-12	no hits
*009219	CR523766	63.917	32.8405	35.2238	2.76237e-09	6.07525e-08	4.32809e-08	no hits
*009222	CR523770	10.2366	10.3398	10.1943	9.882e-10	9.0899e-10	1.02299e-09	XP_419578 : gi:50741416:ref:XP_419578.1: PREDICTED: similar to ATP-binding cassette, sub-family B, member 10 [Gallus gallus]
*009462	CR524310	5.99183	12.0577	23.8448	5.19951e-09	1.4952e-12	1.5774e-15	XP_425495 : gi:50729288:ref:XP_425495.1: PREDICTED: similar to Zinc finger protein 436 [Gallus gallus]
*009662	D89964	31.5703	29.5123	30.0264	2.0326e-12	3.2421e-12	2.8749e-12	XP_418731 : gi:50732722:ref:XP_418731.1: PREDICTED: muscle-derived protein 62 [Gallus gallus]
*009667	DQ069274	6.78708	12.7603	27.6516	1.54675e-08	1.9199e-11	1.463e-14	Q4PLA6 : (Q4PLA6) Somatostatin receptor type 4
*009679	DQ374639	2.3665	2.08744	2.35165	5.2779e-10	1.33313e-08	6.1711e-10	P49255 : (P49255) Serum amyloid P-component precursor (SAP)
*009686	J02787	4.08783	7.2014	12.1939	3.7124e-10	4.0152e-14	2.9685e-17	P08251 : (P08251) Sodium/potassium-transporting ATPase beta-1 chain (Sodium/potassium-dependent ATPase beta-1 subunit)
*009688	J02828	2.37761	2.47268	2.1198	1.94613e-09	6.7338e-10	4.67328e-08	P09207 : (P09207) Tubulin beta-6 chain (Beta-tubulin class-VI)
*009696	J04496	85.5915	15.712	19.8428	1.006e-12	4.94891e-08	9.65203e-09	P19336 : gi:116057:sp:P19336:CEF10_CHICK CEF-10 protein precursor &gt;gnl:BL_ORD_ID:153859 gi:211436:gb:AAA48661.1: CEF-10 protein precursor
*009743	L34553	6.75387	3.93356	3.80402	5.1382e-12	1.52164e-08	2.66007e-08	Q90826 : (Q90826) Small inducible cytokine A4 homolog precursor (Macrophage inflammatory protein 1-beta homolog)
*009750	L40175	11.4782	15.1682	18.1225	1.4259e-11	8.9455e-13	1.6667e-13	Q10751 : gi:1703072:sp:Q10751:ACE_CHICK Angiotensin-converting enzyme (Dipeptidyl carboxypeptidase I) (Kininase II) &gt;gnl:BL_ORD_ID:222104 gi:994708:gb:AAA75554.1: angiotensin converting enzyme
*009904	U04613	2.27947	3.27986	2.88144	1.6109e-10	2.4935e-15	1.0564e-13	XP_427407 : gi:50778975:ref:XP_427407.1: PREDICTED: similar to T cell receptor alpha, partial [Gallus gallus]
*009988	U58511	11.4192	12.3096	12.6633	1.59167e-08	8.52213e-09	6.74463e-09	Q98938 : (Q98938) Indian hedgehog protein precursor (IHH)
*010018	U81801	5.17283	6.51098	6.72292	8.8586e-12	3.6749e-13	2.4097e-13	Q9YH27 : (Q9YH27) Hoxb-8
*010093	X56201	7.48943	10.57	14.2974	4.4327e-12	1.8995e-14	3.8277e-16	P14791 : (P14791) Heme oxygenase (HO)
*010143	X71786	20.3573	18.8405	18.8516	3.4002e-11	6.0494e-11	6.0228e-11	Q92070 : (Q92070) Integrin beta 2 subunit (CD18) precursor
*010174	X89598	3.32534	3.48398	2.95699	2.7727e-10	1.0636e-10	3.27966e-09	Q90805 : (Q90805) Cyclic nucleotide gated channel, cone photoreceptor, alpha subunit (CNG channel 1) (CNG-1)
*010224	Y12601	2.18236	2.54941	2.28789	4.1203e-10	5.2117e-12	1.0464e-10	Q540H7 : (Q540H7) Adenosine receptor 2B
*010362	AJ396007	8.81642	8.50959	5.53826	1.0877e-12	1.7815e-12	8.9945e-10	Q4RR68 : (Q4RR68) Chromosome 14 SCAF15003, whole genome shotgun sequence. (Fragment)
*010562	AJ731097	9.88823	15.4856	12.3868	1.2813e-13	7.0975e-16	8.8005e-15	XP_414526 : gi:50754860:ref:XP_414526.1: PREDICTED: similar to hypothetical protein MGC3265 [Gallus gallus]
*010591	AJ742836	124.655	29.1117	57.7329	1.3089e-11	3.72322e-08	7.5309e-10	no hits
*010632	AL586437	2.54	2.66362	2.44033	7.0463e-10	2.1952e-10	1.917e-09	Q9D136 : (Q9D136) Mus musculus 18-day embryo whole body cDNA, RIKEN full-length enriched library, clone:1110031I02 product:hypothetical protein, full insert sequence (RIKEN cDNA 1110031I02)
*010649	AL587968	88.5503	67.8892	65.19	1.0189e-12	4.8808e-12	6.2307e-12	XP_416228 : gi:50728668:ref:XP_416228.1: PREDICTED: similar to Phosphomannomutase 1 (PMM 1) (PMMH-22) [Gallus gallus]
*010877	BI392022	4.13007	2.70627	3.20124	3.0436e-14	8.7658e-10	1.2686e-11	no hits
*010951	BM439827	2.61607	2.49614	2.45281	2.14498e-09	6.81086e-09	1.05196e-08	XP_413875 : gi:50753128:ref:XP_413875.1: PREDICTED: similar to Solute carrier family 21 member 11 (Sodium-independent organic anion transporter D) (Organic anion transporting polypeptide D) (OATP-D) (Prostaglandin transporter subtype 2) [Gallus gallus]
*011012	BM488328	13.6857	16.0303	12.7279	4.5103e-13	8.6341e-14	9.8157e-13	XP_425144 : gi:50754219:ref:XP_425144.1: PREDICTED: similar to hypothetical protein [Gallus gallus]
*011189	BU112156	11.2161	10.5401	10.9228	2.83252e-09	4.47424e-09	3.43869e-09	XP_430180 : gi:50751867:ref:XP_430180.1: PREDICTED: hypothetical protein XP_430180 [Gallus gallus]
*011403	BU125161	2.30001	2.13957	2.13712	4.43831e-09	2.8935e-08	2.98209e-08	XP_422371 : gi:50751382:ref:XP_422371.1: PREDICTED: similar to vitellogenin [Gallus gallus]
*011437	BU128340	11.9221	5.75472	8.14128	5.6745e-12	3.03345e-08	4.5269e-10	no hits
*011491	BU133577	6.16631	6.87801	20.04	8.2902e-12	1.4841e-12	5.6576e-19	no hits
*011544	BU138546	5.88897	4.73384	3.19974	1.4204e-12	5.0121e-11	4.85083e-08	no hits
*011585	BU141695	5.83254	5.60933	5.43864	9.8808e-12	1.8754e-11	3.1258e-11	no hits
*011587	BU141832	2.19832	3.37155	3.64227	1.04357e-09	1.2709e-13	3.2649e-14	ENSGALP00000012291 : ENSGALP00000012291 pep:novel chromosome:WASHUC1:13:17100960:17110992:-1 gene:ENSGALG00000007610 transcript:ENSGALT00000012305
*011691	BU202469	155.319	138.178	131.946	4.9038e-13	8.9924e-13	1.1452e-12	XP_415187 : gi:50756498:ref:XP_415187.1: PREDICTED: similar to ubiquitin specific protease 30 [Gallus gallus]
*011708	BU203378	3.49419	2.87771	2.86172	2.6194e-12	2.9875e-10	3.4348e-10	XP_425603 : gi:50730747:ref:XP_425603.1: PREDICTED: similar to ORF2 [Gallus gallus]
*011822	BU210166	4.42476	4.42667	4.83662	1.19869e-08	1.19292e-08	4.49576e-09	no hits
*011828	BU210438	2.89677	2.75504	2.65605	1.11645e-09	3.33344e-09	7.48727e-09	Q58NQ5 : (Q58NQ5) Pleiomorphic adenoma gene 1
*011859	BU211964	5.09646	4.40669	5.19143	3.1908e-11	2.8449e-10	2.435e-11	no hits
*011988	BU216725	5.01108	5.40111	5.3972	3.5533e-12	9.1219e-13	9.2416e-13	XP_419477 : gi:50740491:ref:XP_419477.1: PREDICTED: similar to potassium channel, subfamily K, member 16; pancreatic 2P domain potassium channel TALK-1 [Gallus gallus]
*012105	BU220910	142.086	125.839	146.441	1.2938e-11	1.1583e-11	1.1326e-11	XP_418287 : gi:50731595:ref:XP_418287.1: PREDICTED: similar to organic anion transporter polypeptide-related protein 4; solute carrier family 21 (organic anion transporter), member 15 [Gallus gallus]
*012116	BU221436	28.2216	27.1073	26.3966	3.9919e-11	5.2011e-11	6.1996e-11	Q08525 : (Q08525) Hypothetical protein
*012235	BU226024	12.4533	12.7158	12.6362	2.3373e-10	1.9442e-10	2.0548e-10	no hits
*012297	BU228861	10.1297	9.02075	8.3205	2.7268e-11	9.8174e-11	2.4406e-10	no hits
*012318	BU229894	3.71973	3.50889	3.68309	7.8689e-10	2.47609e-09	9.5518e-10	no hits
*012368	BU232416	2.82349	2.11508	2.34969	5.616e-11	9.66086e-08	5.90493e-09
*012422	BU234208	3.77637	4.85694	4.95403	4.363e-10	5.176e-12	3.7038e-12	XP_424905 : gi:50761983:ref:XP_424905.1: PREDICTED: similar to X-ray repair cross complementing protein 4 isoform 2; X-ray repair, complementing defective, repair in Chinese hamster; DNA repair protein XRCC4 [Gallus gallus]
*012450	BU235029	5.63713	5.81072	5.62748	9.4043e-11	6.2397e-11	9.6258e-11	XP_416378 : gi:50728992:ref:XP_416378.1: PREDICTED: similar to solute carrier family 6 (neurotransmitter transporter, GABA), member 13; GABA transport protein [Gallus gallus]
*012518	BU237399	4.60593	4.04586	4.19452	3.0807e-11	2.7229e-10	1.4719e-10	no hits
*012579	BU240748	11.7003	10.8365	11.5877	4.2407e-10	4.2547e-10	2.572e-10	no hits
*012684	BU246332	2.54608	3.0497	2.97242	1.55923e-08	1.8895e-10	3.5072e-10	no hits
*012769	BU251345	4.95237	4.8159	4.33707	4.4131e-11	7.1858e-11	4.5639e-10	no hits
*012800	BU253071	3.28125	3.37179	3.73415	1.23476e-08	7.75936e-09	1.40756e-09	XP_422093 : gi:50750678:ref:XP_422093.1: PREDICTED: similar to proton-dependent high affinity oligopeptide transporter [Gallus gallus]
*012923	BU258868	5.48039	8.13028	8.74404	4.203e-10	3.9901e-12	1.7983e-12	XP_421216 : gi:50748370:ref:XP_421216.1: PREDICTED: similar to likely ortholog of mouse aquarius [Gallus gallus]
*012941	BU259960	27.0549	23.4608	17.8311	4.0094e-10	1.13701e-09	8.8527e-09	XP_418994 : gi:50734171:ref:XP_418994.1: PREDICTED: similar to Phosphatidylinositol glycan, class N [Gallus gallus]
*013011	BU263533	7.33488	5.32856	6.5343	5.516e-12	3.599e-10	2.2676e-11	no hits
*013232	BU271506	2.46166	3.75501	4.45518	5.04501e-09	1.0422e-12	5.5469e-14	no hits
*013272	BU273347	79.5061	64.8128	53.2593	1.8477e-13	7.1724e-13	2.7309e-12	no hits
*013284	BU273894	18.8295	36.0761	54.3489	2.0018e-10	2.3584e-12	1.8903e-13	no hits
*013319	BU276368	14.0567	14.4833	13.3292	5.1577e-13	3.7613e-13	9.0853e-13	no hits
*013389	BU279580	14.9358	6.94565	9.48015	2.4959e-13	2.75839e-09	5.5928e-11	no hits
*013465	BU282155	4.44936	4.07537	3.67819	4.5928e-11	2.391e-10	1.69583e-09	no hits
*013500	BU283642	10.8511	11.1057	10.81	1.5858e-12	1.2099e-12	1.6576e-12	no hits
*013528	BU284807	6.52907	4.59756	5.6781	1.2859e-10	2.25657e-08	9.8331e-10	no hits
*013601	BU287677	5.73567	3.63035	4.36737	2.5597e-11	3.43821e-08	1.7239e-09	no hits
*013655	BU290212	2.22484	3.27827	3.14094	1.81898e-08	6.2222e-12	1.3721e-11	no hits
*013816	BU297046	10.7655	9.33988	10.5213	1.0538e-10	3.7394e-10	1.2888e-10	XP_418364 : gi:50731796:ref:XP_418364.1: PREDICTED: similar to ribonucleotide reductase M2 B (TP53 inducible); p53-inducible ribonucleotide reductase small subunit 2 homolog [Gallus gallus]
*013844	BU298287	3.66786	3.96929	4.14209	2.5357e-09	5.2718e-10	2.6188e-10	no hits
*013887	BU300380	6.9065	11.202	11.7953	8.5736e-11	1.1875e-13	6.0849e-14	no hits
*014051	BU308253	9.44228	9.08955	10.9257	1.46001e-09	2.01193e-09	4.4039e-10	no hits
*014099	BU311604	6.85908	5.30278	4.59863	1.6265e-11	7.9611e-10	7.2647e-09	Q8NDJ1 : (Q8NDJ1) Hypothetical protein DKFZp547O175 (Fragment)
*014174	BU316157	2.9778	4.89496	3.69629	5.02862e-08	9.3964e-12	8.4246e-10	XP_421163 : gi:50748219:ref:XP_421163.1: PREDICTED: similar to CDAN1 protein [Gallus gallus]
*014318	BU325999	3.5717	4.96213	5.41726	5.6033e-11	1.9674e-13	4.9525e-14	XP_416660 : gi:50729806:ref:XP_416660.1: PREDICTED: similar to Prostaglandin F2 receptor negative regulator precursor (Prostaglandin F2-alpha receptor regulatory protein) (Prostaglandin F2-alpha receptor associated protein) (CD9 partner 1) (CD9P-1) [Gallu
*014336	BU327134	3.80651	7.42929	10.6031	8.63361e-08	9.7842e-12	1.4374e-13	XP_422239 : gi:50751059:ref:XP_422239.1: PREDICTED: similar to kinesin-associated protein 3; smg GDS-associated protein; small G protein GDP dissociation stimulator [Gallus gallus]
*014373	BU329968	402.162	257.741	210.411	1.4698e-14	1.4413e-13	4.225e-13	ENSGALP00000020622 : ENSGALP00000020622 pep:novel chromosome:WASHUC1:1:50523751:50591158:-1 gene:ENSGALG00000012655 transcript:ENSGALT00000020651
*014448	BU335297	237.773	147.77	166.199	3.4688e-13	3.9052e-12	2.1219e-12	XP_419942 : gi:50745009:ref:XP_419942.1: PREDICTED: similar to Cleavage and Polyadenylation Specifity Factor protein [Gallus gallus]
*014481	BU337134	5.36342	4.76788	3.83952	6.0995e-14	5.0695e-13	3.1134e-11	Q8WX98 : (Q8WX98) Cell recognition protein CASPR4
*014537	BU339681	4.10478	2.71829	3.26886	3.8991e-11	7.48382e-08	2.23918e-09	no hits
*014566	BU340928	3.17016	3.13219	2.93336	2.14278e-09	2.77939e-09	1.15302e-08	ENSMUSP00000076147 : ENSMUSP00000076147 pep:known chromosome:NCBIM34:12:30657877:30983820:-1 gene:ENSMUSG00000004698 transcript:ENSMUST00000076877
*014668	BU348331	2.75456	2.20305	2.35474	3.5823e-10	5.52209e-08	1.16098e-08	no hits
*014681	BU349308	9.35141	7.67152	10.1908	3.7857e-11	2.3192e-10	1.7861e-11	O97896 : (O97896) Xanthine:oxygen oxidoreductase (Fragment)
*014722	BU351660	2.88387	3.43362	3.78395	2.22279e-09	2.302e-11	2.6826e-12	no hits
*014760	BU352834	3.02997	3.95123	3.39617	8.9978e-10	6.1291e-12	9.8346e-11	XP_416698 : gi:50729905:ref:XP_416698.1: PREDICTED: similar to T-lymphoma invasion and metastasis inducing protein 1 (TIAM1 protein) [Gallus gallus]
*014788	BU353887	5.31858	3.83058	4.22728	1.9222e-12	5.6791e-10	9.7427e-11	XP_371078 : gi:41150551:ref:XP_371078.1: PREDICTED: similar to Galectin-3 binding protein precursor (Lectin galactoside-binding soluble 3 binding protein) (Mac-2 binding protein) (Mac-2 BP) (MAC2BP) (Tumor-associated antigen 90K) [Homo sapiens]
*014879	BU361268	5.41441	10.4003	11.2848	4.08252e-09	2.8098e-12	1.2911e-12	XP_416421 : gi:50729080:ref:XP_416421.1: PREDICTED: similar to organic anion transporting polypeptide 1a2 variant 1 [Gallus gallus]
*014896	BU362143	5.73296	4.02724	4.65996	4.2287e-12	1.07977e-09	1.0192e-10	XP_417235 : gi:50731345:ref:XP_417235.1: PREDICTED: similar to male sterility protein 2-like protein [Gallus gallus]
*014898	BU362274	5.30914	6.50531	6.17435	2.715e-10	1.5362e-11	3.169e-11	XP_416300 : gi:50728822:ref:XP_416300.1: PREDICTED: similar to hypothetical protein HSPC117 [Gallus gallus]
*014924	BU363613	21.5267	10.0924	8.58476	3.5556e-12	3.55476e-09	1.93065e-08	XP_415739 : gi:50758056:ref:XP_415739.1: PREDICTED: similar to MYB binding protein 1a [Gallus gallus]
*014925	BU363824	5.08242	6.21306	6.40151	1.0335e-12	2.7122e-14	1.6046e-14	no hits
*014937	BU364242	4.93049	4.52964	4.18741	1.2171e-10	4.1497e-10	1.33309e-09	no hits
*014992	BU367049	9.51069	9.89256	9.91726	4.2905e-10	3.0089e-10	2.9424e-10	XP_421104 : gi:50748099:ref:XP_421104.1: PREDICTED: similar to Kelch repeat and BTB (POZ) domain containing 4 [Gallus gallus]
*015446	BU389358	11.9696	11.8413	11.7377	2.2481e-10	2.4614e-10	2.651e-10	XP_416098 : gi:50728342:ref:XP_416098.1: PREDICTED: similar to transmembrane protein 19 [Gallus gallus]
*015449	BU389522	6.30255	9.94493	12.8987	3.0855e-11	7.6335e-14	3.7795e-15	no hits
*015493	BU390859	30.042	20.6608	22.3069	3.8032e-10	3.41452e-09	2.15007e-09	no hits
*015581	BU393939	6.31573	6.50641	8.51351	3.4569e-10	2.3282e-10	7.2793e-12	no hits
*015656	BU397318	7.55144	8.08755	7.99896	4.4032e-11	1.9737e-11	2.243e-11	no hits
*015686	BU398670	97.3723	78.9968	87.9119	3.664e-13	1.247e-12	6.5684e-13	XP_414860 : gi:50755701:ref:XP_414860.1: PREDICTED: similar to p120E4F [Gallus gallus]
*015891	BU414523	4.82637	11.4878	8.80263	4.94758e-09	4.9832e-14	1.3445e-12	no hits
*015892	BU414564	6.99001	9.70655	9.39593	2.03713e-08	5.5033e-10	7.8176e-10	Q789D2 : (Q789D2) Reverse transcriptase (Fragment)
*016028	BU424205	2.77234	2.45904	2.38666	1.7956e-10	3.47746e-09	7.41694e-09	no hits
*016189	BU435526	2.9043	2.94737	2.66175	8.5112e-13	5.6032e-13	1.0631e-11	XP_417272 : gi:50731438:ref:XP_417272.1: PREDICTED: similar to olfactory receptor Olr60 [Gallus gallus]
*016346	BU442825	3.49678	5.45796	5.25753	3.11e-11	2.6352e-15	5.5179e-15	no hits
*016352	BU443046	3.30899	3.4809	3.38342	2.19353e-09	6.709e-10	1.12234e-09	XP_420555 : gi:50746565:ref:XP_420555.1: PREDICTED: similar to THAP domain containing 9 [Gallus gallus]
*016402	BU444642	5.06107	5.49261	6.31444	2.71259e-09	8.5763e-10	1.2581e-10	no hits
*016411	BU444893	4.54029	10.7924	14.4047	5.7901e-12	2.8158e-16	2.366e-17	no hits
*016424	BU445117	2.29768	2.22474	2.25081	4.78733e-09	1.06289e-08	7.9569e-09	no hits
*016582	BU448514	6.4963	6.96297	6.99234	2.1622e-10	9.4138e-11	8.9551e-11	no hits
*016608	BU449208	13.6382	13.183	12.5132	1.0303e-09	1.30424e-09	1.8812e-09	no hits
*016793	BU453008	28.314	27.2717	24.2313	2.8414e-12	3.7717e-12	9.3236e-12	no hits
*016872	BU454472	2.15893	3.66626	4.05021	1.2456e-09	2.8452e-15	3.7782e-16	no hits
*016884	BU454750	2.14257	2.35925	2.145	3.8707e-09	2.3237e-10	3.74241e-09	no hits
*016911	BU455214	10.1492	6.55065	5.77131	2.1564e-11	5.26703e-09	2.69357e-08	no hits
*016952	BU455996	14.3311	26.7031	34.7898	8.7095e-12	2.8749e-14	3.1064e-15	no hits
*017042	BU458177	10.3958	8.86735	9.80413	3.91601e-09	8.89698e-09	3.96662e-09	no hits
*017053	BU458337	4.39359	5.73043	5.33002	5.686e-11	4.5725e-13	1.6543e-12	no hits
*017145	BU460488	2.46832	2.95949	2.94025	3.73257e-08	6.7012e-10	7.711e-10	no hits
*017182	BU461377	3.89983	16.9643	14.6342	5.593e-10	2.5527e-18	1.1892e-17	Q8K595 : (Q8K595) Mucolipin-2
*017244	BU462817	4.4173	3.85482	3.43489	1.4232e-11	1.7455e-10	1.56744e-09	no hits
*017350	BU465356	2.84473	2.96096	2.87692	3.4813e-11	1.1988e-11	2.5767e-11	no hits
*017359	BU465593	158.338	105.372	109.587	2.7432e-15	2.7377e-14	2.1804e-14	ENSGALP00000012569 : ENSGALP00000012569 pep:novel chromosome:WASHUC1:3_random:1207873:1214681:-1 gene:ENSGALG00000007761 transcript:ENSGALT00000012583
*017413	BU468386	4.62049	4.54707	4.22423	1.6359e-11	2.2059e-11	8.8349e-11	no hits
*017415	BU468568	4.6924	4.67774	3.08319	9.588e-12	1.0122e-11	2.12424e-08	no hits
*017711	BU477577	12.1808	9.58494	8.16603	9.19406e-09	2.26408e-08	7.15577e-08	no hits
*017785	BU481976	5.84835	6.91357	6.46497	5.1755e-11	5.2478e-12	1.2972e-11	no hits
*017837	BU484581	24.7991	13.6694	9.77315	2.1609e-12	4.2655e-10	1.02406e-08	no hits
*017875	BU486556	80.6348	71.7241	75.3132	7.0831e-13	1.3824e-12	1.0445e-12	no hits
*018255	BX275098	15.0449	19.6516	26.0732	2.4999e-11	3.4773e-12	4.9514e-13	XP_423806 : gi:50795761:ref:XP_423806.1: PREDICTED: similar to cancer susceptibility candidate 3; MLN51 protein, partial [Gallus gallus]
*018279	BX275846	2.25042	16.7682	21.5391	8.81621e-08	6.6576e-21	6.3396e-22	no hits
*018291	BX276973	18.9378	17.7116	17.7619	1.4137e-12	2.4566e-12	2.3994e-12	no hits
*018332	BX279056	28.8733	31.0056	39.8661	2.9194e-11	1.731e-11	2.8628e-12	XP_423080 : gi:50769225:ref:XP_423080.1: PREDICTED: similar to barren; barren (Drosophila) homolog, partial [Gallus gallus]
*018398	CD215651	4.52712	4.5976	4.08615	3.476e-11	2.6832e-11	1.9968e-10	XP_417771 : gi:50759764:ref:XP_417771.1: PREDICTED: similar to CDNA sequence BC019977 [Gallus gallus]
*018419	CD216380	2.20433	2.10424	2.0739	2.7197e-10	1.3068e-09	2.14272e-09	XP_421913 : gi:50750208:ref:XP_421913.1: PREDICTED: similar to hypothetical protein FLJ13448 [Gallus gallus]
*018439	CD218096	2.78451	3.71225	4.5942	1.35473e-09	3.5265e-12	6.7332e-14	XP_415215 : gi:50756563:ref:XP_415215.1: PREDICTED: hypothetical protein XP_415215 [Gallus gallus]
*018485	CD728687	12.0162	10.8736	12.5498	2.66875e-09	2.95996e-09	1.08098e-09	XP_424236 : gi:50802564:ref:XP_424236.1: PREDICTED: similar to FLJ20699 protein, partial [Gallus gallus]
*018538	CD732914	5.16464	4.23909	4.69071	1.2507e-12	5.112e-11	7.4712e-12	no hits
*018582	CD737238	9.08103	8.92941	9.27653	2.3378e-11	2.8069e-11	1.857e-11	Q7ZWG6 : (Q7ZWG6) Hypothetical protein zgc:56400
*018801	CF256927	2.21039	2.39758	2.47338	5.6301e-10	5.5467e-11	2.3465e-11	Q9HC73 : (Q9HC73) Cytokine receptor-like factor 2 precursor (Cytokine receptor-like 2) (CRL2) (IL-XR) (Thymic stromal lymphopoietin protein receptor) (TSLPR)
*018846	CK609466	2.57394	3.68341	4.47025	1.19896e-09	7.1233e-13	2.2043e-14	no hits
*018976	CN222550	3.42846	3.66759	4.65293	8.7051e-12	1.8154e-12	9.3075e-15	no hits
*019169	CN229584	3.16618	9.66293	9.03832	6.2805e-10	2.7381e-19	8.1569e-19	XP_427335 : gi:50776968:ref:XP_427335.1: PREDICTED: similar to STAM binding protein; associated molecule with the SH3 domain of STAM, partial [Gallus gallus]
*019320	CN233149	83.4236	34.4271	37.6064	2.3785e-11	2.544e-09	1.55198e-09	XP_414814 : gi:50755601:ref:XP_414814.1: PREDICTED: similar to DKFZP586M1120 protein [Gallus gallus]
*019345	CN234599	3.28445	6.10152	7.33966	1.1193e-10	1.3736e-14	1.5215e-15	no hits
*019346	CN234610	7.50989	12.2748	12.9123	2.76325e-09	1.7329e-11	1.0579e-11	P14728 : gi:140229:sp:P14728:YAV2_XANCV Hypothetical 82 kDa avirulence protein in avrBs3 region
*019549	CO422138	51.1098	29.1935	32.1249	6.6302e-11	6.3857e-10	3.877e-10	XP_424268 : gi:50803205:ref:XP_424268.1: PREDICTED: similar to dopamine- and cAMP-regulated neuronal phosphoprotein DARPP-32 - bovine [Gallus gallus]
*019571	CO423375	2.82699	2.87547	2.80566	1.001e-10	6.6573e-11	1.2015e-10	no hits
*019637	CO760175	3.71493	4.09104	4.57186	4.27522e-08	8.3857e-09	1.30486e-09	no hits
*019662	CO763231	2.20394	2.18413	2.15779	5.55514e-08	6.97132e-08	9.46818e-08	no hits
*019689	CO770003	11.3484	16.6103	16.4613	4.7466e-12	8.1665e-14	8.9571e-14	XP_418584 : gi:50732329:ref:XP_418584.1: PREDICTED: similar to hypothetical protein FLJ10817 [Gallus gallus]
*019760	CV037531	2.42749	2.80627	4.06917	2.9081e-10	1.4429e-11	2.2849e-14	XP_428826 : gi:50806502:ref:XP_428826.1: PREDICTED: similar to Zn-binding protein, partial [Gallus gallus]
*019969	DR426644	2.73643	3.09374	4.03795	4.13926e-09	2.8389e-10	1.2514e-12	no hits
*020053	DR431227	2.75783	2.87427	2.74106	2.9319e-09	1.19985e-09	3.34868e-09	no hits
*020092	DT656822	5.74034	6.45098	6.664	3.9492e-11	7.7393e-12	4.9637e-12	no hits
*020140	ENSGALT00000026728.2	2.60598	2.61712	2.44848	1.9265e-11	1.7241e-11	1.004e-10	no hits
*020215	ENSGALT00000024551.2	2.74676	3.13665	3.43103	1.20146e-09	6.0742e-11	8.7916e-12	no hits
*020316	ENSGALT00000009426.2	7.26245	6.60564	6.2408	1.00529e-09	3.1146e-09	6.18577e-09	no hits
*020349	ENSGALT00000009873.2	2.7212	2.59023	2.62243	1.26984e-09	3.44058e-09	2.67378e-09	no hits
*020552	BU393690	19.1797	12.9116	14.7905	4.1727e-10	5.34453e-09	2.16558e-09	no hits
*020688	CN217401	126.998	75.6937	63.6527	2.1273e-10	2.97703e-09	7.37492e-09	no hits
*020708	BU224880	25.9145	12.3708	12.8251	1.0616e-13	1.9738e-10	1.3457e-10	no hits
*020811	BU460301	3.31339	3.3657	3.28788	1.07074e-09	7.6798e-10	1.2619e-09	no hits
*021166	M2H5N3	2.1059	2.41579	2.22516	4.01781e-08	6.8653e-10	7.76527e-09	M2H5N3
*021267	US2	20.8635	18.2258	16.1547	6.4184e-10	1.52081e-09	3.35417e-09	US2
A_87_P000091	TC227472	37.1234	38.1051	36.3679	1.0057e-11	8.5489e-12	1.1436e-11	Unknown
A_87_P000217	TC227239	4.92143	6.95234	7.14254	6.5665e-10	4.9509e-12	3.5024e-12	Unknown
A_87_P000656	TC226400	57.1242	51.7046	47.8834	1.4095e-13	2.8477e-13	4.9291e-13	Q62319 (Q62319) Titin (Fragment), partial (4%) [TC226400]
A_87_P000677	TC226365	32.0519	24.7711	30.007	3.1088e-10	1.33258e-09	4.4802e-10	POL_SRV2 (P51517) Pol polyprotein [Contains: Reverse transcriptase/ribonuclease H (RT); Integrase (IN)] , partial (6%) [TC226365]
A_87_P000833	TC225952	6.36324	7.12368	7.15803	5.4579e-12	1.0895e-12	1.0183e-12	Unknown
A_87_P001085	TC225192	2.60795	2.6583	2.31275	7.05718e-09	3.28418e-09	6.17594e-08	Unknown
A_87_P001095	TC225169	6.21028	3.90929	4.6505	1.3353e-12	2.26553e-09	1.2524e-10	Unknown
A_87_P001160	TC224969	39.3602	37.4314	35.2997	1.3537e-12	1.9344e-12	2.9448e-12	Unknown
A_87_P001186	TC224888	11.082	10.6812	10.5928	8.0677e-13	1.2346e-12	1.3596e-12	Unknown
A_87_P001330	TC224586	7.46833	8.4676	11.1542	1.33332e-09	2.583e-10	1.8449e-11	Unknown
A_87_P001371	TC224513	87.6945	91.9898	96.6881	8.939e-13	6.7241e-13	5.0077e-13	Unknown
A_87_P001504	TC224285	3.19468	2.8936	2.83827	7.789e-11	5.8594e-10	8.7769e-10	Unknown
A_87_P001611	TC224098	10.6014	8.49161	8.99305	4.60184e-09	2.39734e-08	1.54933e-08	Q71RD7 (Q71RD7) PP10897, partial (6%) [TC224098]
A_87_P001683	TC223953	3.79007	3.27378	2.69617	2.2845e-11	4.4742e-10	2.7776e-08	Unknown
A_87_P001811	TC223731	4.04549	7.16264	10.2294	4.7163e-10	5.4101e-14	4.0071e-16	Unknown
A_87_P001872	TC223628	8.08939	5.81372	7.16093	1.8276e-13	3.0207e-11	1.1567e-12	Q7ZTN5 (Q7ZTN5) MGC52789 protein, partial (4%) [TC223628]
A_87_P001906	TC223552	48.286	40.0686	56.6182	2.159e-10	6.3574e-10	8.778e-11	Q69ZS2 (Q69ZS2) MKIAA1074 protein (Fragment), partial (3%) [TC223552]
A_87_P001907	TC223550	3.28376	3.32815	3.61729	1.28072e-09	5.4449e-10	9.4566e-11	Unknown
A_87_P001923	TC223521	61.7963	46.5663	50.9508	5.5575e-11	2.3272e-10	1.465e-10	Unknown
A_87_P001991	TC223390	2.61832	2.97803	2.90217	1.9212e-10	5.7134e-12	1.143e-11	UB5B_HUMAN (P62837) Ubiquitin-conjugating enzyme E2 D2 (Ubiquitin-protein ligase D2) (Ubiquitin carrier protein D2) (Ubiquitin-conjugating enzyme E2-17 kDa 2) (E2(17)KB 2) , partial (81%) [TC223390]
A_87_P001998	TC223379	9.61423	10.294	9.52702	1.7767e-10	8.4982e-11	1.9617e-10	Unknown
A_87_P002007	TC223365	6.21355	6.35758	7.95976	9.20139e-09	7.14948e-09	6.4445e-10	Q6TXF8 (Q6TXF8) LRRGT00041, partial (5%) [TC223365]
A_87_P002301	TC222848	25.7485	21.2241	25.821	3.1412e-10	8.4161e-10	1.6951e-10	Unknown
A_87_P002306	TC222839	11.9599	9.46405	8.44033	3.4e-11	3.4506e-10	1.11773e-09	Unknown
A_87_P002342	TC222771	5.82077	6.50728	6.27795	6.7804e-10	1.5158e-10	2.4456e-10	Unknown
A_87_P002669	TC220476	19.3191	18.5206	18.2649	1.4051e-12	2.0325e-12	2.2968e-12	HSU42390 Trio {Homo sapiens;} , partial (10%) [TC220476]
A_87_P002719	TC220083	4.9496	4.72386	5.02613	7.36793e-09	1.36646e-08	6.02245e-09	Q789D2 (Q789D2) Reverse transcriptase (Fragment), partial (9%) [TC220083]
A_87_P002748	TC219912	9.63962	11.1095	18.0491	1.4206e-15	8.8781e-17	1.5085e-19	Q7SZM3 (Q7SZM3) ER-resident chaperone calreticulin, partial (43%) [TC219912]
A_87_P002814	TC219502	5.24113	4.83326	5.67469	2.7444e-10	9.0084e-10	8.7467e-11	AF323731 OSBP-related protein 4 {Homo sapiens;} , partial (4%) [TC219502]
A_87_P003000	TC218233	2.31605	3.06011	3.97615	3.1488e-10	1.129e-12	1.4562e-14	NU3M_CYACA (P48911) NADH-ubiquinone oxidoreductase chain 3 , partial (10%) [TC218233]
A_87_P003205	TC216306	3.8584	3.22986	3.05219	2.9438e-10	4.69378e-09	1.27896e-08	Q8MTM4 (Q8MTM4) Endoplasmic reticulum retention receptor, partial (8%) [TC216306]
A_87_P003360	TC214923	12.5065	13.2706	13.5287	1.3017e-11	7.3892e-12	6.1579e-12	Unknown
A_87_P003647	TC212303	7.23623	14.6467	19.3318	1.00606e-08	3.3583e-11	4.7564e-12	Q6PIY4 (Q6PIY4) TIP120A protein (Fragment), partial (29%) [TC212303]
A_87_P003761	TC211070	2.95416	3.43871	3.56459	6.17824e-08	5.56303e-09	3.2161e-09	Unknown
A_87_P003895	TC209660	11.5997	12.0992	12.3724	7.5538e-10	5.4667e-10	4.6129e-10	Q33564 (Q33564) CR4 protein, partial (17%) [TC209660]
A_87_P003963	TC208555	3.46057	3.0702	3.12266	1.22421e-08	7.9935e-08	5.89882e-08	AF026850 cytochrome oxidase assembly factor {Homo sapiens;} , partial (83%) [TC208555]
A_87_P004093	TC207553	3.25746	3.95936	4.35743	2.363e-11	1.4054e-13	1.732e-14	Q26195 (Q26195) Pva1 protein, partial (12%) [TC207553]
A_87_P004130	TC207298	6.12425	3.39031	3.64804	7.257e-12	5.05686e-08	1.55988e-08	Q98TH5 (Q98TH5) Ribosomal protein S11, partial (98%) [TC207298]
A_87_P004143	TC207231	167.153	110.738	97.2143	2.4043e-13	1.8213e-12	3.5786e-12	Unknown
A_87_P004151	TC207181	3.91247	3.35917	3.35586	5.8823e-12	1.6355e-10	1.6718e-10	Q9SE45 (Q9SE45) AnnAt3, partial (5%) [TC207181]
A_87_P004304	TC206671	4.24782	9.28762	11.3932	1.71432e-09	1.5722e-14	1.1135e-15	Q863J4 (Q863J4) Homeo box C13 (Fragment), partial (6%) [TC206671]
A_87_P004592	TC206101	32.5187	27.2189	35.781	3.80584e-09	3.09219e-09	1.11547e-09	Unknown
A_87_P004668	TC205979	3.78078	3.30112	3.29116	6.1474e-12	9.4177e-11	1.0024e-10	BC039185 Tcerg1 protein {Mus musculus;} , partial (3%) [TC205979]
A_87_P004700	TC205930	3.65698	6.72123	7.25718	4.9877e-10	1.1841e-14	3.5467e-15	Unknown
A_87_P004746	TC205853	28.7723	26.3424	27.7448	4.4697e-11	8.0637e-11	5.6937e-11	Unknown
A_87_P004774	TC205802	2.24307	2.55385	2.49974	3.11642e-08	1.45685e-09	2.38532e-09	Unknown
A_87_P004886	TC205594	5.49924	9.70388	7.41938	2.40232e-09	3.2214e-12	6.4777e-11	Unknown
A_87_P004954	TC205398	3.15309	4.25202	3.12477	6.67738e-09	1.5272e-11	8.05856e-09	Q6YI88 (Q6YI88) IcaD (Fragment), partial (13%) [TC205398]
A_87_P004989	TC205316	4.43437	4.75934	4.24271	7.4802e-11	2.0483e-11	1.6955e-10	Q897A1 (Q897A1) Membrane protein, partial (6%) [TC205316]
A_87_P005219	TC204608	2.37847	2.39881	2.3437	1.1942e-10	9.3678e-11	1.8216e-10	Unknown
A_87_P005626	TC203677	4.35622	4.77438	5.2482	4.9504e-10	1.213e-10	2.9594e-11	Unknown
A_87_P005733	TC203486	2.49521	2.47864	2.26283	1.57634e-09	1.85753e-09	1.82809e-08	Unknown
A_87_P005975	TC203043	4.19595	4.14561	3.93779	7.692e-14	1.0049e-13	3.1755e-13	Unknown
A_87_P006288	TC202477	2.18001	2.22175	2.28235	1.34337e-08	8.66659e-09	4.69748e-09	Unknown
A_87_P006486	TC202133	6.16506	5.9201	8.3122	2.09092e-09	3.53758e-09	4.828e-11	Q6DGK6 (Q6DGK6) Zgc:92878, partial (7%) [TC202133]
A_87_P006516	TC202069	5.41303	5.46265	5.48501	2.9275e-10	2.5712e-10	2.4264e-10	Q8PDE8 (Q8PDE8) Hydroxybenzoate octaprenyltransferase, partial (5%) [TC202069]
A_87_P006610	TC201548	10.4683	6.24002	7.84087	4.9983e-10	7.27467e-08	7.55444e-09	Unknown
A_87_P006664	TC201114	8.14966	15.2015	9.88059	2.229e-09	9.2491e-12	3.7304e-10	Unknown
A_87_P006888	TC199671	29.0911	17.7255	18.8763	8.589e-10	1.38374e-08	9.56926e-09	Unknown
A_87_P006893	TC199641	2.21247	2.48486	2.75791	1.6875e-08	1.099e-09	1.0967e-10	LIAS_HUMAN (O43766) Lipoic acid synthetase, mitochondrial precursor (Lip-syn) (Lipoate synthase) (HUSSY-01), partial (14%) [TC199641]
A_87_P006909	TC199502	13.7466	11.1549	12.335	1.82016e-08	7.25828e-08	3.70044e-08	Unknown
A_87_P006952	TC199179	5.96673	4.30579	4.30657	6.3059e-12	1.11032e-09	1.10701e-09	Unknown
A_87_P006995	TC198900	2.72028	2.25623	2.22036	7.7179e-11	1.46502e-08	2.31512e-08	Q7QD45 (Q7QD45) ENSANGP00000011102, partial (3%) [TC198900]
A_87_P007041	TC198570	2.17821	2.09403	2.11187	2.73783e-08	7.90895e-08	6.28787e-08	Q6QA00 (Q6QA00) Translocase of inner mitochondrial membrane 50-like protein, partial (5%) [TC198570]
A_87_P007042	TC198523	3.08252	2.63723	2.52181	5.5271e-10	2.11722e-08	6.09659e-08	Q7X1B8 (Q7X1B8) Lfe180p1 (Fragment), partial (5%) [TC198523]
A_87_P007056	TC198410	3.16448	3.13871	2.99693	3.0352e-12	3.7458e-12	1.2434e-11	Q8VD38 (Q8VD38) Transient receptor potential protein 5, partial (33%) [TC198410]
A_87_P007057	TC198392	4.96422	4.19277	3.57147	3.8184e-12	9.0376e-11	2.01083e-09	Unknown
A_87_P007229	TC197122	18.1269	17.9887	18.1308	4.6279e-10	4.8765e-10	4.6212e-10	Unknown
A_87_P007235	TC197104	2.85387	2.91483	2.9034	7.41988e-09	4.84567e-09	5.24397e-09	Q67NX4 (Q67NX4) Transcriptional regulator, partial (7%) [TC197104]
A_87_P007398	TC195585	18.0299	15.4021	9.69838	1.8008e-10	6.1862e-10	2.84077e-08	Q28192 (Q28192) TATA-box binding protein (Fragment), partial (30%) [TC195585]
A_87_P007602	TC193842	4.11189	3.74778	3.54735	2.4347e-10	1.08749e-09	2.70258e-09	Unknown
A_87_P007640	TC193492	3.27071	3.79835	3.72544	9.5195e-12	2.705e-13	4.2504e-13	BC032787 calcium/calmodulin-dependent protein kinase IG {Homo sapiens;} , partial (7%) [TC193492]
A_87_P007714	TC192801	3.07498	2.90628	2.86356	1.2445e-10	2.6537e-10	3.8114e-10	Q7PJ09 (Q7PJ09) ENSANGP00000022721 (Fragment), partial (5%) [TC192801]
A_87_P007841	TC191435	2.34959	2.5104	2.4019	2.69002e-09	4.7958e-10	1.50815e-09	Unknown
A_87_P007963	TC190271	107.91	101.532	104.913	3.708e-11	3.563e-11	3.0731e-11	Unknown
A_87_P007987	TC190038	7.3622	5.22416	5.16797	5.2363e-13	1.2212e-10	1.4584e-10	Unknown
A_87_P008039	TC189477	51.0416	24.3398	27.8122	1.8068e-10	9.47498e-09	4.47329e-09	Q7ZY85 (Q7ZY85) Flj38101-prov protein, complete [TC189477]
A_87_P008119	TC188544	3.09715	3.90611	3.40857	8.4014e-10	1.095e-11	1.3309e-10	Unknown
A_87_P008917	X56805	3.36297	3.25912	3.13392	2.08687e-09	3.5654e-09	7.0247e-09	G.gallus mRNA for cKr2 gene. [X56805]
A_87_P008942	X17480	7.81357	7.49059	7.42575	1.3135e-10	2.0699e-10	2.2746e-10	Chicken mRNA for arylamine N-acetyltransferase (NAT-3). [X17480]
A_87_P008974	X04810	6.65656	4.05077	3.67999	1.0669e-13	6.6652e-10	3.9693e-09	Chicken mRNA for carbonic anhydrase II CA-II (EC4.2.1.1). [X04810]
A_87_P009002	U87231	3.57382	3.02335	2.67407	2.7648e-10	7.81019e-09	9.78075e-08	Gallus gallus myosin heavy chain mRNA, complete cds. [U87231]
A_87_P009020	U76994	6.20861	5.92369	6.22179	5.11512e-09	8.06481e-09	5.01198e-09	Gallus gallus thrombospondin-1 mRNA, partial cds. [U76994]
A_87_P009051	U60297	78.8215	69.4235	73.9636	9.8752e-14	2.338e-13	1.5182e-13	Gallus gallus DNA polymerase gamma mRNA, nuclear gene encoding mitochondrial protein, partial cds. [U60297]
A_87_P009090	U35610	23.5877	16.8266	18.7905	2.84439e-09	2.01806e-08	1.04806e-08	Gallus gallus gizzard PTB-associated splicing factor mRNA, partial cds. [U35610]
A_87_P009093	U34977	2.88903	2.55409	2.9364	9.04956e-09	7.9505e-08	4.842e-09	Gallus gallus fibromodulin mRNA, complete cds. [U34977]
A_87_P009107	U28380	3.10328	3.16603	3.30492	7.22847e-08	5.35531e-08	2.83814e-08	Gallus gallus A1 adenosine receptor mRNA, complete cds. [U28380]
A_87_P009215	NM_001031571	21.6321	17.0836	17.8571	8.6728e-12	6.8188e-11	4.6049e-11	Gallus gallus similar to c-fps proto oncogene (LOC429374), mRNA [NM_001031571]
A_87_P009258	NM_001030646	7.84727	7.82128	7.75632	7.2957e-11	7.5642e-11	8.2846e-11	Gallus gallus nuclear respiratory factor 1 (NRF1), mRNA [NM_001030646]
A_87_P009269	NM_001006685	6.99342	9.31627	8.97199	9.7503e-12	2.0869e-13	3.4051e-13	Gallus gallus heat shock protein 70 (HSP70), mRNA [NM_001006685]
A_87_P009277	M92039	2.94226	3.07712	3.72411	7.4752e-12	2.2594e-12	1.7101e-14	Gallus gallus violet sensitive cone opsin mRNA, complete cds. [M92039]
A_87_P009340	M38187	32.4048	14.98	15.5884	9.4819e-12	3.42561e-09	2.48689e-09	Chicken cartilage chondroitin sulfate proteoglycan core protein mRNA, partial cds. [M38187]
A_87_P009374	M27260	6.27092	5.3212	5.02281	1.05929e-09	7.80661e-09	1.60337e-08	Chicken 78-kD glucose-regulated protein, complete cds. [M27260]
A_87_P009492	L20622	12.6023	13.4026	14.8466	7.83725e-09	5.08053e-09	2.50461e-09	Chicken protein-tyrosine kinase mRNA, partial cds. [L20622]
A_87_P009622	DR973964	10.0645	10.0642	7.78682	2.9174e-12	2.9185e-12	5.6327e-11	CHUT008F05.b1 Primary Chick Utricle Subtraction Gallus gallus cDNA 3, mRNA sequence [DR973964]
A_87_P009662	DR973444	4.37417	3.96566	2.98532	7.7483e-11	4.4442e-10	8.58169e-08	CHUT004G02.b3 Primary Chick Utricle Subtraction Gallus gallus cDNA 3, mRNA sequence [DR973444]
A_87_P010034	CV861665	3.8481	4.21204	5.99974	4.55399e-09	1.09222e-09	5.8075e-12	gonad_EST09141 Embryonic gonad cDNA Library Gallus gallus cDNA 5', mRNA sequence [CV861665]
A_87_P010585	CV856945	2.84655	2.61631	2.39396	3.5481e-11	3.4819e-10	4.05752e-09	gonad_EST04421 Embryonic gonad cDNA Library Gallus gallus cDNA 5', mRNA sequence [CV856945]
A_87_P010588	CV856912	3.72322	2.80523	3.08652	2.3639e-10	6.01468e-08	8.92517e-09	gonad_EST04388 Embryonic gonad cDNA Library Gallus gallus cDNA 5', mRNA sequence [CV856912]
A_87_P010707	CV041683	3.31327	3.0898	2.88148	4.43257e-09	1.42042e-08	4.69937e-08	4139583 BARC_3GAL chicken mixed tissue Gallus gallus cDNA clone 3GAL_16N18 5', mRNA sequence [CV041683]
A_87_P010845	CR733036	2.77392	2.72615	3.22338	2.4373e-10	3.6472e-10	8.4834e-12	Gallus gallus finished cDNA, clone ChEST371f11. [CR733036]
A_87_P010875	CR732755	3.71473	2.92436	3.23853	2.373e-11	2.94012e-09	3.5859e-10	Gallus gallus finished cDNA, clone ChEST541p15. [CR732755]
A_87_P011192	CR524034	8.57933	7.35367	7.17798	8.7746e-11	4.889e-10	6.4366e-10	Gallus gallus finished cDNA, clone ChEST593m17. [CR524034]
A_87_P011767	CR523211	2.68838	2.34668	2.27307	3.7142e-10	8.54604e-09	1.83657e-08	Gallus gallus finished cDNA, clone ChEST626h21. [CR523211]
A_87_P011981	CR522906	38.1792	32.5676	35.1194	1.0715e-10	1.7037e-10	1.1202e-10	Gallus gallus finished cDNA, clone ChEST312m12. [CR522906]
A_87_P012232	CR407202	6.68318	9.47286	9.19908	3.2103e-12	3.4064e-14	4.9044e-14	Gallus gallus finished cDNA, clone ChEST799j4. [CR407202]
A_87_P012354	CR407028	7.26557	13.8181	17.8349	8.1845e-11	6.0815e-14	4.7481e-15	Gallus gallus finished cDNA, clone ChEST1007e6. [CR407028]
A_87_P012475	CR406864	2.27142	2.49911	2.4311	1.4593e-10	1.0188e-11	2.1637e-11	Gallus gallus finished cDNA, clone ChEST924e6. [CR406864]
A_87_P012597	CR406695	196.687	112.743	105.654	1.1288e-11	1.3852e-10	1.8766e-10	Gallus gallus finished cDNA, clone ChEST290o17. [CR406695]
A_87_P012815	CR406382	2.39854	2.93928	3.0433	7.99623e-09	6.4654e-11	2.9527e-11	Gallus gallus finished cDNA, clone ChEST758f12. [CR406382]
A_87_P012902	CR406266	4.85075	4.52292	3.38518	1.5712e-10	5.2164e-10	8.35983e-08	Gallus gallus finished cDNA, clone ChEST882k19. [CR406266]
A_87_P013291	CR391685	10.597	11.7599	11.7758	6.4052e-12	2.0088e-12	1.979e-12	Gallus gallus finished cDNA, clone ChEST239e11. [CR391685]
A_87_P013504	CR391373	4.89821	5.2305	5.42103	3.0608e-11	5.1903e-12	2.8029e-12	Gallus gallus finished cDNA, clone ChEST264h9. [CR391373]
A_87_P013510	CR391366	2.72195	3.01049	3.21159	1.6334e-08	2.40685e-09	7.3514e-10	Gallus gallus finished cDNA, clone ChEST258l19. [CR391366]
A_87_P013511	CR391365	6.03338	7.57914	9.8819	3.4644e-12	8.9737e-14	1.6246e-15	Gallus gallus finished cDNA, clone ChEST257i14. [CR391365]
A_87_P013650	CR391194	3.23956	4.37887	4.678	8.9926e-11	6.0224e-13	2.2213e-13	Gallus gallus finished cDNA, clone ChEST209a9. [CR391194]
A_87_P013739	CR391084	7.02658	5.29859	5.30197	6.0123e-12	3.4014e-10	3.3696e-10	Gallus gallus finished cDNA, clone ChEST63o22. [CR391084]
A_87_P014046	CR390594	6.96446	7.04841	6.97445	1.2389e-10	9.056e-11	1.0307e-10	Gallus gallus finished cDNA, clone ChEST667n5. [CR390594]
A_87_P014094	CR390530	2.96612	2.55594	2.37843	1.789e-11	9.5478e-10	6.8647e-09	Gallus gallus finished cDNA, clone ChEST675p14. [CR390530]
A_87_P014301	CR390207	3.15561	2.51983	3.16089	1.51966e-09	4.38575e-08	8.9417e-10	Gallus gallus finished cDNA, clone ChEST927h4. [CR390207]
A_87_P014438	CR389998	10.8027	9.13766	12.7912	3.2343e-11	1.7998e-10	6.102e-12	Gallus gallus finished cDNA, clone ChEST911m24. [CR389998]
A_87_P014851	CR389395	4.00247	7.72274	7.98183	7.4096e-10	1.6438e-13	1.1382e-13	Gallus gallus finished cDNA, clone ChEST982d17. [CR389395]
A_87_P015148	CR388914	5.08806	3.09666	3.41369	2.0602e-12	2.96695e-08	4.26958e-09	Gallus gallus finished cDNA, clone ChEST166f14. [CR388914]
A_87_P015197	CR388837	3.07838	5.18258	6.009	4.37602e-08	5.8045e-12	5.8599e-13	Gallus gallus finished cDNA, clone ChEST192d21. [CR388837]
A_87_P015468	CR388446	9.69619	10.4761	11.6919	1.5847e-11	6.5549e-12	1.9188e-12	Gallus gallus finished cDNA, clone ChEST1026d2. [CR388446]
A_87_P015664	CR387649	3.96547	3.84898	3.78932	4.2809e-11	7.4039e-11	9.8869e-11	Gallus gallus finished cDNA, clone ChEST52h7. [CR387649]
A_87_P015966	CR387223	2.46092	3.45307	2.56791	9.6217e-10	8.1749e-13	3.6541e-10	Gallus gallus finished cDNA, clone ChEST446j8. [CR387223]
A_87_P016311	CR386683	2.77892	2.90408	2.80641	6.8467e-11	2.2691e-11	5.3405e-11	Gallus gallus finished cDNA, clone ChEST32g3. [CR386683]
A_87_P016714	CR386083	8.93806	10.8456	11.248	1.4952e-11	1.7353e-12	1.1699e-12	Gallus gallus finished cDNA, clone ChEST464c13. [CR386083]
A_87_P016723	CR386065	10.3628	13.0297	14.8232	1.7076e-11	1.6981e-12	4.8903e-13	Gallus gallus finished cDNA, clone ChEST1036k11. [CR386065]
A_87_P016847	CR385893	54.7861	32.2397	37.743	9.7483e-11	1.35267e-09	6.0229e-10	Gallus gallus finished cDNA, clone ChEST528k21. [CR385893]
A_87_P017039	CR385609	14.1403	11.4553	11.0346	5.8317e-11	5.3797e-10	8.0223e-10	Gallus gallus finished cDNA, clone ChEST383m23. [CR385609]
A_87_P017341	CR385110	8.86663	7.9592	8.51764	6.0938e-11	1.9677e-10	9.3898e-11	Gallus gallus finished cDNA, clone ChEST398d22. [CR385110]
A_87_P017495	CR354169	3.47099	2.92025	2.98496	3.755e-12	2.4846e-10	1.4444e-10	Gallus gallus finished cDNA, clone ChEST512k16. [CR354169]
A_87_P017571	CR354062	17.9329	12.3792	13.9239	2.4955e-09	2.51674e-08	1.18267e-08	Gallus gallus finished cDNA, clone ChEST374p8. [CR354062]
A_87_P017732	CR353768	5.97637	10.1311	9.64279	3.3234e-11	3.5584e-14	6.4676e-14	Gallus gallus finished cDNA, clone ChEST922j19. [CR353768]
A_87_P017773	CR353700	96.4975	73.6134	104.009	3.552e-11	5.7988e-11	1.8846e-11	Gallus gallus finished cDNA, clone ChEST922g18. [CR353700]
A_87_P017784	CR353675	56.0214	48.4251	54.9378	1.0308e-11	2.4421e-11	1.1558e-11	Gallus gallus finished cDNA, clone ChEST919f1. [CR353675]
A_87_P018156	CR353111	8.61133	12.0031	19.4751	1.0905e-12	1.9358e-14	9.7161e-17	Gallus gallus finished cDNA, clone ChEST213d21. [CR353111]
A_87_P018388	CR352757	27.4482	21.7836	22.8947	2.2668e-12	1.4286e-11	9.5528e-12	Gallus gallus finished cDNA, clone ChEST104a8. [CR352757]
A_87_P018397	CR352744	3.58165	3.88193	3.65387	7.9471e-10	2.0173e-10	5.6354e-10	Gallus gallus finished cDNA, clone ChEST108g22. [CR352744]
A_87_P018535	CR352525	3.62337	3.54064	3.77123	1.12366e-09	1.63268e-09	5.9311e-10	Gallus gallus finished cDNA, clone ChEST340p11. [CR352525]
A_87_P018693	CR338985	3.18085	2.7406	3.22939	1.20136e-09	2.07479e-08	9.075e-10	Gallus gallus finished cDNA, clone ChEST504a3. [CR338985]
A_87_P018781	CR338871	4.74864	4.62229	5.44818	7.00367e-09	1.00169e-08	1.1743e-09	Gallus gallus finished cDNA, clone ChEST1026p14. [CR338871]
A_87_P018795	CR338855	3.70811	3.83083	3.7052	1.1009e-10	6.2184e-11	1.1162e-10	Gallus gallus finished cDNA, clone ChEST1015j1. [CR338855]
A_87_P018922	CR338681	2.9761	2.94438	3.24969	1.87e-10	2.0915e-10	2.3616e-11	Gallus gallus finished cDNA, clone ChEST1001o1. [CR338681]
A_87_P019276	CO770702	47.9605	23.3693	16.6195	6.5522e-12	9.373e-10	1.16264e-08	testis_EST01799 Testis cDNA Library Gallus gallus cDNA 3', mRNA sequence [CO770702]
A_87_P019541	CO767816	4.3216	4.60462	8.72477	5.9806e-11	2.4931e-11	1.2726e-14	spleen_EST03542 Spleen cDNA Library Gallus gallus cDNA 3', mRNA sequence [CO767816]
A_87_P019558	CO767621	4.74314	15.9383	23.5307	2.2872e-10	2.2522e-16	7.3303e-18	spleen_EST03347 Spleen cDNA Library Gallus gallus cDNA 3', mRNA sequence [CO767621]
A_87_P019750	CO764643	3.87652	4.05268	3.98672	4.01009e-09	2.07548e-09	2.64385e-09	spleen_EST00369 Spleen cDNA Library Gallus gallus cDNA 3', mRNA sequence [CO764643]
A_87_P019877	CO762613	2.56185	3.19692	3.82856	5.28676e-09	3.6124e-11	8.5479e-13	brain_EST05805 Brain cDNA Library Gallus gallus cDNA 3', mRNA sequence [CO762613]
A_87_P019883	CO762485	10.0965	13.2016	13.6791	2.932e-10	3.1438e-11	2.3668e-11	brain_EST05677 Brain cDNA Library Gallus gallus cDNA 3', mRNA sequence [CO762485]
A_87_P019889	CO762404	24.9192	21.4556	25.1597	1.7136e-12	6.0664e-12	1.5818e-12	brain_EST05596 Brain cDNA Library Gallus gallus cDNA 3', mRNA sequence [CO762404]
A_87_P020079	CO758898	27.7668	16.2836	36.766	3.49352e-09	3.33072e-08	4.2924e-10	brain_EST02090 Brain cDNA Library Gallus gallus cDNA 3', mRNA sequence [CO758898]
A_87_P020603	CN230663	4.13851	4.20933	3.9163	7.7106e-12	5.6228e-12	2.1812e-11	WLB014F06.ab1 WLtestis Gallus gallus cDNA 5', mRNA sequence [CN230663]
A_87_P020658	CN229168	4.6192	4.75416	4.89065	2.5693e-11	1.6085e-11	1.0194e-11	RJB067H01.ab1 RJtestis Gallus gallus cDNA 5', mRNA sequence [CN229168]
A_87_P020660	CN229082	3.41366	6.82155	5.97172	9.06629e-09	8.9516e-14	6.9038e-13	RJB066F06.ab1 RJtestis Gallus gallus cDNA 5', mRNA sequence [CN229082]
A_87_P020682	CN228663	5.81325	11.8746	12.6512	1.59541e-09	8.0678e-13	4.4251e-13	RJB060A10.ab1 RJtestis Gallus gallus cDNA 5', mRNA sequence [CN228663]
A_87_P020842	CN218805	53.2706	45.6116	50.0765	3.5377e-11	7.0979e-11	4.1332e-11	RJA039G11.ab1 RJbrain Gallus gallus cDNA 5', mRNA sequence [CN218805]
A_87_P020967	CF620260	16.539	14.2352	12.4829	4.7027e-13	2.1871e-12	8.7111e-12	caa04b12.y2 Reiterative Chick Utricle Subtraction Gallus gallus cDNA 5', mRNA sequence [CF620260]
A_87_P020992	CF257644	3.16407	2.38866	2.28184	1.2587e-11	1.77481e-08	5.9696e-08	pha013_g04 PHA-activated splenocytes Gallus gallus cDNA, mRNA sequence [CF257644]
A_87_P021040	CF255361	7.29298	8.37099	10.3896	2.2808e-10	3.7339e-11	3.7362e-12	mdvn127_b10_r2 Marek's disease virus-infected spleen Gallus gallus cDNA, mRNA sequence [CF255361]
A_87_P021067	CF254372	8.21465	8.82387	7.7483	1.8566e-13	6.4822e-14	4.4398e-13	mdvn115_a12 Marek's disease virus-infected spleen Gallus gallus cDNA, mRNA sequence [CF254372]
A_87_P021304	CD728866	7.78268	7.59173	7.65314	4.8637e-12	6.6795e-12	6.0251e-12	4034959 1GAL - Chicken Intestinal Lymphocyte Gallus gallus cDNA clone 1GAL_66J18 5', mRNA sequence [CD728866]
A_87_P021370	CD217633	3.78746	4.28767	4.22151	3.0206e-11	3.3456e-12	4.3819e-12	pgr1n.pk004.e6 Normalized chicken reproductive tract cDNA library (pgr1n) Gallus gallus cDNA clone pgr1n.pk004.e6 5' similar to dbj [CD217633]
A_87_P021465	BX950776	2.68276	7.02994	10.3536	5.46401e-08	1.4791e-13	3.516e-15	Gallus gallus finished cDNA, clone ChEST275o15. [BX950776]
A_87_P021552	BX950609	4.62394	4.18504	4.44326	2.60701e-08	9.93274e-08	4.43727e-08	Gallus gallus finished cDNA, clone ChEST602k23. [BX950609]
A_87_P022157	BX935416	7.04665	6.13319	5.60626	1.8477e-10	1.08853e-09	3.51557e-09	Gallus gallus finished cDNA, clone ChEST502m12. [BX935416]
A_87_P022158	BX935407	7.6526	8.21548	9.45614	4.30836e-09	2.17189e-09	5.7845e-10	Gallus gallus finished cDNA, clone ChEST502b14. [BX935407]
A_87_P022224	BX935182	16.1302	15.8312	16.2635	1.6143e-12	1.9401e-12	1.4892e-12	Gallus gallus finished cDNA, clone ChEST862b2. [BX935182]
A_87_P022680	BX934232	8.98243	8.57035	8.15405	1.56061e-08	1.22679e-08	3.95351e-08	Gallus gallus finished cDNA, clone ChEST442o16. [BX934232]
A_87_P022800	BX933950	4.38286	3.91588	3.5071	1.0172e-11	6.8242e-11	4.7649e-10	Gallus gallus finished cDNA, clone ChEST127i5. [BX933950]
A_87_P022876	BX933770	3.85231	4.61743	5.52562	3.93414e-08	2.1837e-09	1.965e-10	Gallus gallus finished cDNA, clone ChEST906d3. [BX933770]
A_87_P022885	BX933754	3.27486	5.66725	6.45759	3.3278e-11	8.9675e-15	1.7427e-15	Gallus gallus finished cDNA, clone ChEST1006h2. [BX933754]
A_87_P023021	BX933457	2.84613	2.98875	3.04137	4.83346e-09	1.33694e-09	9.2306e-10	Gallus gallus finished cDNA, clone ChEST674h11. [BX933457]
A_87_P023115	BX933289	9.96601	10.9531	11.354	5.3261e-11	2.1017e-11	1.4836e-11	Gallus gallus finished cDNA, clone ChEST195h21. [BX933289]
A_87_P023164	BX933169	8.16177	7.71288	8.10976	2.5054e-10	4.8588e-10	2.6992e-10	Gallus gallus finished cDNA, clone ChEST380o23. [BX933169]
A_87_P023216	BX933073	14.552	9.27675	10.722	1.9462e-13	4.4819e-11	7.4786e-12	Gallus gallus finished cDNA, clone ChEST914o1. [BX933073]
A_87_P023453	BX932559	3.17205	4.46673	3.18539	1.91209e-08	4.1629e-11	1.76839e-08	Gallus gallus finished cDNA, clone ChEST595c13. [BX932559]
A_87_P024067	BX931096	12.5694	12.7679	14.8567	2.15857e-09	1.91423e-09	6.1192e-10	Gallus gallus finished cDNA, clone ChEST209p2. [BX931096]
A_87_P024289	BX930453	2.66834	3.26076	2.94933	3.7754e-11	1.5176e-13	2.2858e-12	Gallus gallus finished cDNA, clone ChEST599e18. [BX930453]
A_87_P024476	BX930012	23.5303	17.9859	25.3691	7.3514e-10	3.75175e-09	4.7335e-10	Gallus gallus finished cDNA, clone ChEST900m9. [BX930012]
A_87_P024620	BX929701	3.00865	4.07208	4.08247	3.4265e-10	1.5434e-12	1.4798e-12	Gallus gallus finished cDNA, clone ChEST794g6. [BX929701]
A_87_P025058	BX265775	3.64054	12.8142	11.6914	2.40761e-09	1.0029e-15	2.3436e-15	BX265775 AGENAE Gallus gallus multi-tissues normalized and once-subtracted cDNA library (gcal) Gallus gallus cDNA clone gcal0009c.p.13 3prim, mRNA sequence [BX265775]
A_87_P025069	BX264695	2.64195	2.55108	2.51228	3.3915e-09	8.21643e-09	1.21193e-08	BX264695 AGENAE Gallus gallus multi-tissues normalized and once-subtracted cDNA library (gcal) Gallus gallus cDNA clone gcal0009c.k.21 3prim, mRNA sequence [BX264695]
A_87_P025116	BX262043	41.8569	13.0027	12.2602	3.8336e-13	6.52021e-09	1.10157e-08	BX262043 AGENAE Gallus gallus multi-tissues normalized and once-subtracted cDNA library (gcal) Gallus gallus cDNA clone gcal0008c.d.20 3prim, mRNA sequence [BX262043]
A_87_P034864	BM440515	4.58939	5.60388	5.66598	5.43647e-09	5.0934e-10	4.4913e-10	pgr1n.pk003.f21 Normalized Chicken Reproductive Tract cDNA Library (pgr1n) Gallus gallus cDNA clone pgr1n.pk003.f21 5' similar to gi [BM440515]
A_87_P034966	BG710527	8.17952	8.68433	7.6801	2.5246e-11	1.1871e-11	5.6381e-11	pgl1n.pk004.b22 Normalized Liver Library Gallus gallus cDNA clone pgl1n.pk004.b22 5' similar to emb [BG710527]
A_87_P035063	AY731507	73.1184	58.3782	58.1486	4.2897e-12	1.5913e-11	1.6289e-11	Gallus gallus crossveinless-2 mRNA, complete cds. [AY731507]
A_87_P035213	AY283064	387.475	228.529	191.369	1.4637e-14	2.1425e-13	5.4629e-13	Gallus gallus frizzled-6 (FZ6) mRNA, partial cds. [AY283064]
A_87_P035450	AL587800	60.7575	34.7208	35.3435	1.45834e-09	1.96218e-08	1.80025e-08	AL587800 BP Chicken Brain Library Gallus gallus cDNA clone ROS063E09, mRNA sequence [AL587800]
A_87_P035551	AJ851771	3.97236	2.58573	2.80131	6.1185e-12	8.13022e-08	1.32042e-08	Gallus gallus mRNA for hypothetical protein, clone 29l20. [AJ851771]
A_87_P035592	AJ851714	3.34095	3.52494	3.35033	1.4077e-09	4.9768e-10	1.33275e-09	Gallus gallus mRNA for hypothetical protein, clone 20n13. [AJ851714]
A_87_P035604	AJ851694	15.7512	9.4692	7.12106	2.7231e-12	5.1326e-10	1.16982e-08	Gallus gallus mRNA for hypothetical protein, clone 18j3. [AJ851694]
A_87_P035709	AJ851530	3.01359	2.73899	2.82726	1.23391e-09	9.3007e-09	4.72545e-09	othetical protein, clone 5b22. [AJ851530]
A_87_P035874	AJ734678	5.80064	5.76054	4.02705	4.2848e-10	4.7173e-10	7.9255e-08	AJ734678 riken1 Gallus gallus cDNA clone 13d15r9, mRNA sequence [AJ734678]
A_87_P035959	AJ721076	58.6683	51.0253	34.3806	4.0175e-13	1.0449e-12	1.7301e-11	Gallus gallus mRNA for hypothetical protein, clone 34f23. [AJ721076]
A_87_P036064	AJ720930	5.85483	4.5718	4.40191	2.6148e-11	1.46841e-09	2.75469e-09	Gallus gallus mRNA for hypothetical protein, clone 30d19. [AJ720930]
A_87_P036133	AJ720847	9.01274	7.76463	5.31224	9.1704e-13	7.3691e-12	1.87634e-09	Gallus gallus mRNA for hypothetical protein, clone 27k23. [AJ720847]
A_87_P036180	AJ720784	2.98424	2.93079	2.83766	1.80441e-09	2.73054e-09	5.73975e-09	Gallus gallus mRNA for hypothetical protein, clone 25j21. [AJ720784]
A_87_P036225	AJ720721	74.9794	51.3697	51.889	9.8275e-11	3.7916e-10	3.6137e-10	Gallus gallus mRNA for hypothetical protein, clone 24a21. [AJ720721]
A_87_P036233	AJ720707	4.99689	4.36622	4.00661	2.11473e-09	1.53386e-08	5.53281e-08	Gallus gallus mRNA for hypothetical protein, clone 23n21. [AJ720707]
A_87_P036234	AJ720706	14.5885	15.0974	19.9495	8.6284e-10	6.4397e-10	6.3153e-11	Gallus gallus mRNA for hypothetical protein, clone 23n3. [AJ720706]
A_87_P036266	AJ720652	3.53893	3.98755	3.68329	2.99899e-08	3.39803e-09	1.10848e-08	Gallus gallus mRNA for hypothetical protein, clone 22n3. [AJ720652]
A_87_P036305	AJ720585	5.08079	4.7011	3.85611	1.1079e-11	4.4307e-11	1.66577e-09	Gallus gallus mRNA for hypothetical protein, clone 20l2. [AJ720585]
A_87_P036310	AJ720580	4.72113	3.96814	3.97945	4.3439e-09	6.6999e-08	6.40484e-08	Gallus gallus mRNA for hypothetical protein, clone 20k5. [AJ720580]
A_87_P036374	AJ720490	6.81611	6.19131	6.50163	1.06818e-08	2.0546e-08	1.12325e-08	Gallus gallus mRNA for hypothetical protein, clone 18o22. [AJ720490]
A_87_P036380	AJ720482	2.36659	2.49526	2.47815	3.52547e-08	1.18951e-08	1.36744e-08	Gallus gallus mRNA for hypothetical protein, clone 18k24. [AJ720482]
A_87_P036409	AJ720443	2.02065	2.35393	2.29122	9.1034e-10	4.0813e-12	1.0376e-11	Gallus gallus mRNA for hypothetical protein, clone 17l7. [AJ720443]
A_87_P036885	AJ719746	2.77585	2.27834	2.42716	3.3385e-10	6.00379e-08	1.12001e-08	Gallus gallus mRNA for hypothetical protein, clone 5p23. [AJ719746]
A_87_P036891	AJ719734	3.40724	5.73986	23.703	4.46123e-08	4.7061e-12	8.2514e-21	Gallus gallus mRNA for hypothetical protein, clone 5n7. [AJ719734]
A_87_P036944	AJ719652	2.71892	2.76969	2.68503	4.72226e-09	3.17688e-09	6.18684e-09	Gallus gallus mRNA for hypothetical protein, clone 4o23. [AJ719652]
A_87_P037036	AJ719521	2.60691	2.81474	2.79087	6.5786e-11	9.8663e-12	1.2134e-11	Gallus gallus mRNA for hypothetical protein, clone 2p21. [AJ719521]
A_87_P037187	AJ719299	6.62028	6.71925	6.49835	1.211e-12	9.789e-13	1.583e-12	Gallus gallus mRNA for hypothetical protein, clone 1d15. [AJ719299]
A_87_P037206	AJ719270	10.837	9.93823	6.82542	1.14705e-09	2.4677e-09	8.03763e-08	Gallus gallus mRNA for hypothetical protein, clone 1a11. [AJ719270]
A_87_P037207	AJ719269	6.51823	6.23151	6.34578	1.6334e-11	3.0725e-11	2.3784e-11	Gallus gallus mRNA for hypothetical protein, clone 1a6. [AJ719269]
A_87_P037515	AJ131110	6.96778	7.97966	17.6442	1.0199e-11	2.0586e-12	6.0609e-16	Gallus gallus mRNA for Dermo protein, bHLH transcription factor. [AJ131110]
A_87_P037630	AF411388	2.12922	2.29398	2.74787	6.13082e-08	1.19175e-08	3.1013e-10	Gallus gallus basic, immunoglobulin-like variable motif-containing protein (BIVM) mRNA, complete cds, alternative spliced. [AF411388]
A_87_P037647	AF387319	9.9412	9.92134	9.59422	1.837e-11	1.8766e-11	2.6877e-11	Gallus gallus slit-2 mRNA, partial cds. [AF387319]
A_87_P037715	AF294794	10.0467	9.49846	11.8917	6.87121e-08	6.04419e-08	1.16805e-08	Gallus gallus chemokine receptor CXCR4 (CXCR4) mRNA, complete cds. [AF294794]
A_87_P037751	AF239837	27.9062	23.6008	22.809	1.11e-10	3.1555e-10	3.9206e-10	Gallus gallus nidogen 1 mRNA, partial cds. [AF239837]
A_87_P037836	AF167296	3.54763	3.67062	2.78427	7.2012e-10	3.9996e-10	5.80463e-08	Gallus gallus mitogen-activated protein kinase phosphatase 2 (MKP-2) mRNA, complete cds. [AF167296]
A_87_P037929	AF077369	334.157	121.625	232.46	1.1844e-17	8.1193e-15	1.135e-16	Gallus gallus putative calcium-activated potassium channel regulatory subunit (CO6) mRNA, complete cds. [AF077369]
A_87_P037994	AF031238	14.1543	9.75309	7.61147	5.2615e-12	2.8771e-10	4.67299e-09	Gallus gallus photoreceptor outer segment membrane glycoprotein (crds1) mRNA, complete cds. [AF031238]
A_87_P038056	AB193124	3.72872	4.84172	3.70364	3.47018e-08	5.4128e-10	3.87265e-08	Gallus gallus NPFFR mRNA for neuropeptide FF receptor, complete cds. [AB193124]
A_87_P038127	AB072378	5.76937	6.00022	6.81138	9.6285e-12	5.4582e-12	9.1215e-13	Gallus gallus L-PGDS mRNA for lipocalin-type prostaglandin D synthase, complete cds. [AB072378]
A_87_P038164	AB037935	2.11793	3.30386	3.69321	4.9367e-10	5.3256e-15	4.8951e-16	Gallus gallus mRNA for regucalcin, complete cds. [AB037935]
A_87_P038224	AB003471	4.25897	3.76238	4.35186	8.6155e-10	6.53538e-09	6.0929e-10	Gallus gallus mRNA for prosaposin, complete cds. [AB003471]
A_87_P039740	XM_421595	18.9572	10.3356	8.82391	8.047e-12	2.40899e-09	1.15707e-08	Unknown
A_87_P039834	BU216544	32.3503	24.1078	13.3344	1.6074e-12	1.5407e-11	2.04767e-09	Unknown
A_87_P040115	AJ398083	59.7741	35.172	33.7881	8.3326e-13	2.5643e-11	3.3628e-11	Unknown
A_87_P040300	CN226752	2.29312	2.18079	2.15291	2.7788e-10	1.3972e-09	2.12033e-09	Unknown
A_87_P040465	BU105999	2.03942	2.01679	2.29804	8.0562e-09	1.13178e-08	2.3549e-10	Unknown
A_87_P040474	BU450300	6.44567	6.53094	6.10072	3.0883e-11	2.6052e-11	6.3378e-11	Unknown
A_87_P040486	CK987203	10.3055	9.6498	10.7001	9.19653e-09	1.49419e-08	6.99516e-09	Unknown
A_87_P040547	CD735858	2.65799	2.61001	2.34562	1.49207e-09	2.24293e-09	2.60781e-08	Unknown
A_87_P040821	BU221472	2.90662	2.57385	2.45127	5.0715e-10	1.0189e-08	3.44495e-08	Unknown
A_87_P041029	BU220967	2.56759	3.01643	3.39176	9.32753e-09	2.6801e-10	3.0233e-11	Unknown
A_87_P041061	BU462680	2.48344	3.57644	2.79413	1.33007e-08	1.0715e-11	1.15131e-09	Unknown
A_87_P041082	CN231372	9.60525	9.21098	8.91654	2.3188e-12	3.7603e-12	5.4891e-12	Unknown
A_87_P041179	BU386549	21.8933	11.6506	9.03096	6.6778e-12	1.83687e-09	2.13462e-08	Unknown
A_87_P041321	CN226524	2.23391	2.48168	2.13957	5.17051e-09	4.4873e-10	1.47843e-08	Unknown
A_87_P041328	BU422830	59.8304	42.145	49.4258	7.0054e-11	2.6996e-10	1.2105e-10	Unknown
A_87_P041457	CN227628	8.03267	10.9229	11.3794	1.8829e-11	6.0945e-13	3.9406e-13	Unknown
A_87_P041532	CV892848	6.05355	5.88121	6.91179	3.1717e-10	4.7007e-10	5.3697e-11	Unknown
A_87_P041569	BU362989	2.59331	3.40577	3.34929	3.1084e-09	5.3356e-12	7.7491e-12	Unknown
A_87_P041681	BU381694	166.602	102.648	81.2579	6.3935e-11	3.7352e-10	1.04594e-09	Unknown
A_87_P041690	CD732673	55.6867	31.4778	33.0327	6.8569e-13	2.9889e-11	2.1373e-11	Unknown
A_87_P041726	CD728194	4.95643	5.10187	5.15648	3.9631e-11	2.6232e-11	2.256e-11	Unknown
A_87_P041787	CD734387	14.921	5.93138	5.58035	6.2842e-13	4.06256e-08	8.7204e-08	Unknown
A_87_P041808	BU224950	2.579	2.51463	2.33881	5.1819e-10	1.03967e-09	7.80789e-09	Unknown
A_87_P041999	BU361375	2.04775	2.21283	2.16837	3.7578e-10	2.9312e-11	5.6547e-11	Unknown
A_87_P042017	CV890451	6.92059	13.8236	12.004	5.3873e-11	8.3473e-14	2.7776e-13	Unknown
