# Supplementary material for: Characterization of a newly developed chicken 44K Agilent microarray
Source: BMC Genomics. 2008 Jan 31;9:60. doi: 10.1186/1471-2164-9-60 (PMC2262898; doi:10.1186/1471-2164-9-60)
Supplement: Additional file 4 — Spleen-selective expression genes. This table includes the P values and fold changes in each comparison for 108 selectively expressed genes in liver. [file 1471-2164-9-60-S4.xls]

## Sheet: Sheet1
Probe_ID	Gene accession No	Fold change Liver v. Spleen	Fold change Spleen v. Cecal tonsil	Fold change Spleen v. Ileum	P value Liver v. Spleen	P value Spleen v. Cecal tonsil	P value Spleen v. Ileum	Gene Description
*000096	AB072378	0.414823	3.45574	3.24355	4.88904e-08	1.399e-11	5.248e-11	Q8QFM7 : (Q8QFM7) Chondrogenesis associated lipocalin (Lipocalin-type prostaglandin D synthase)
*000154	AB199734	0.487646	2.79672	2.62282	7.8573e-13	5.1276e-18	5.0058e-17	Q9I8H0 : (Q9I8H0) Homeobox protein SIX1
*000412	AF255731	0.35633	3.64316	2.99051	1.34059e-08	2.1216e-10	4.62518e-09	Q98T89 : (Q98T89) Twisted gastrulation precursor
*000804	AJ719455	0.385515	2.86603	2.44486	2.0466e-11	1.37e-12	1.0807e-10	Q9CZA6 : (Q9CZA6) Mus musculus 10, 11 days embryo whole body cDNA, RIKEN full-length enriched library, clone:2810027M15 product:nuclear distribution gene E homolog (Aspergillus), full insert sequence (Nde1 protein) (LIS1-interacting protein NUDE)
*001275	AJ720037	0.045926	12.3744	12.8272	8.5162e-12	1.49879e-09	1.06677e-09	Q5ZKP7 : (Q5ZKP7) Hypothetical protein
*001968	AJ720866	0.461121	4.91983	4.67335	6.04346e-09	3.9564e-16	9.0048e-16	Q5ZIB8 : (Q5ZIB8) Hypothetical protein
*002759	BX929369	0.097282	19.0546	16.9884	3.85739e-09	2.2658e-11	5.6161e-11	Q91VU1 : (Q91VU1) RIKEN cDNA C030002N13 (Mus musculus adult male corpus striatum cDNA, RIKEN full-length enriched library, clone:C030003N07 product:hypothetical protein, full insert sequence)
*002923	BX929907	0.176093	4.02525	5.98511	3.9068e-11	6.90009e-09	1.8462e-11	Q96GS6 : (Q96GS6) C19orf27 protein (Hypothetical protein FLJ90067)
*003784	BX933322	0.171771	10.6772	9.76627	2.1419e-10	2.237e-13	5.6691e-13	ENSGALP00000015443 : ENSGALP00000015443 pep:novel chromosome:WASHUC1:4:23867326:23884242:-1 gene:ENSGALG00000009496 transcript:ENSGALT00000015459
*003793	BX933362	0.0945937	8.61795	7.42988	2.1392e-11	1.787e-10	8.9007e-10	XP_429144 : gi:50761637:ref:XP_429144.1: PREDICTED: similar to p53-binding protein-3 [Gallus gallus]
*003824	BX933456	0.358695	3.142	3.20879	7.33304e-08	6.27866e-09	4.52732e-09	XP_420276 : gi:50745870:ref:XP_420276.1: PREDICTED: similar to hypothetical protein FLJ30046 [Gallus gallus]
*004295	BX935064	0.430179	2.38991	2.31079	1.3977e-11	5.4894e-12	1.7115e-11	Q6UW94 : (Q6UW94) CD200 Receptor
*004306	BX935086	0.240096	36.3711	27.2781	5.92083e-09	3.6749e-18	2.9677e-17	Q91WZ5 : (Q91WZ5) Selenium-dependent glutathione peroxidase
*004707	BX950333	0.304207	3.74404	3.86596	4.597e-10	5.4091e-11	3.2613e-11	XP_420955 : gi:50747701:ref:XP_420955.1: PREDICTED: similar to CG1275-PB [Gallus gallus]
*005032	CR352456	0.266255	4.85328	7.40384	4.43027e-08	8.6108e-10	2.9118e-12	Q8BMQ2 : (Q8BMQ2) General transcription factor 3C polypeptide 4 (Transcription factor IIIC-delta subunit) (TF3C-delta) (TFIIIC 90 kDa subunit) (TFIIIC 90)
*005346	CR353362	0.183978	3.35867	7.81009	4.3037e-12	1.55531e-08	1.7993e-14	ENSGALP00000012905 : ENSGALP00000012905 pep:novel chromosome:WASHUC1:3_random:1330942:1338042:1 gene:ENSGALG00000007955 transcript:ENSGALT00000012920
*005663	CR354265	0.348182	2.61445	2.51588	2.23098e-09	1.81053e-08	4.31891e-08	no hits
*006019	CR385875	0.478137	2.19669	2.43229	8.97988e-08	2.822e-08	2.82693e-09	ENSGALP00000012655 : ENSGALP00000012655 pep:novel chromosome:WASHUC1:20:12201606:12343593:-1 gene:ENSGALG00000007809 transcript:ENSGALT00000012669
*006459	CR386985	0.13206	7.19931	5.52549	7.0429e-10	1.22226e-09	2.43142e-08	XP_358313 : gi:63652332:ref:XP_358313.3: PREDICTED: cDNA sequence BC018507 [Mus musculus]
*007125	CR389215	0.450175	2.75495	2.69445	9.7821e-11	1.7018e-13	3.1628e-13	Q5D5L4 : (Q5D5L4) Envelope protein (Fragment)
*008063	CR391679	0.155927	13.4478	9.05043	1.1071e-10	3.8133e-14	1.8984e-12	Q96NS1 : (Q96NS1) Yippee-like protein 4
*008651	CR407149	0.203624	3.4408	6.992	1.9823e-10	5.34269e-08	1.0139e-12	no hits
*009038	CR523410	0.382006	2.46871	3.06849	1.53697e-08	5.34017e-08	6.0129e-10	no hits
*009520	CR732772	0.199264	5.56192	4.96071	2.86559e-09	8.7721e-10	3.28298e-09	no hits
*009582	CR733311	0.161189	13.0239	15.0147	4.2145e-13	2.9175e-17	5.9287e-18	no hits
*010159	X80340	0.383648	3.95731	2.92647	1.40581e-08	1.7307e-11	1.85547e-09	Q90602 : (Q90602) Single stranded D box binding factor
*010942	BM439458	0.259456	3.58943	6.93606	2.99501e-08	8.87445e-08	7.34e-12	XP_427226 : gi:50774276:ref:XP_427226.1: PREDICTED: similar to cytochrome oxidase deficient homolog 2; SCO (cytochrome oxidase deficient, yeast) homolog 2, partial [Gallus gallus]
*011058	BM491348	0.0386381	36.7035	32.9694	2.2184e-09	1.9824e-10	4.1225e-10	XP_425103 : gi:50753506:ref:XP_425103.1: PREDICTED: similar to Partitioning defective-6 homolog alpha (PAR-6 alpha) (PAR-6A) (PAR-6) (PAR6C) (Tax interaction protein 40) (TIP-40) [Gallus gallus]
*011293	BU118656	0.311816	4.58997	3.39954	7.64872e-08	4.8405e-10	3.20185e-08	no hits
*011303	BU119128	0.172442	7.02103	6.17269	1.09168e-08	1.04842e-09	3.97327e-09	ENSGALP00000003333 : ENSGALP00000003333 pep:novel chromosome:WASHUC1:10:1300151:1308739:1 gene:ENSGALG00000002136 transcript:ENSGALT00000003338
*011710	BU203455	0.205947	8.04637	5.77539	5.3353e-12	4.9581e-15	4.1585e-13	no hits
*012161	BU222772	0.267494	4.33441	4.04182	9.71818e-09	9.9312e-10	2.88316e-09	XP_422226 : gi:50751002:ref:XP_422226.1: PREDICTED: similar to 3-phosphoglycerate dehydrogenase [Gallus gallus]
*012203	BU224729	0.181972	4.05826	5.7228	4.7936e-11	4.36812e-09	2.6983e-11	XP_429787 : gi:50733487:ref:XP_429787.1: PREDICTED: hypothetical protein XP_429787 [Gallus gallus]
*012362	BU232140	0.198142	5.42698	5.49904	1.30562e-09	5.3982e-10	4.6088e-10	no hits
*012806	BU253366	0.398194	2.11264	2.37894	6.5908e-10	2.64304e-08	1.99249e-09	no hits
*013681	BU291491	0.101064	10.4997	14.4101	9.3899e-13	4.629e-13	1.2547e-14	Q6S5B0 : (Q6S5B0) DNA-dependent protein kinase catalytic subunit (Fragment)
*014241	BU321421	0.384754	2.83121	3.03978	8.76146e-09	1.21306e-09	2.4355e-10	XP_421850 : gi:50750049:ref:XP_421850.1: PREDICTED: similar to calcitonin receptor-like receptor [Gallus gallus]
*014630	BU345636	0.386831	6.05118	3.87011	2.78816e-08	2.3098e-14	1.8098e-11	XP_426392 : gi:50747690:ref:XP_426392.1: PREDICTED: similar to dispatched B [Gallus gallus]
*014981	BU366577	0.391843	2.51757	2.69502	6.46358e-09	8.3635e-09	2.35211e-09	no hits
*015152	BU374226	0.205995	4.18334	16.1908	2.22059e-09	1.91296e-08	8.4483e-16
*015194	BU375869	0.335335	3.43624	3.0288	4.9568e-10	2.6881e-11	3.5717e-10	XP_424947 : gi:50762140:ref:XP_424947.1: PREDICTED: similar to TBC1 domain family member 2 (Prostate antigen recognized and indentified by SEREX) (PARIS-1) [Gallus gallus]
*015259	BU379190	0.44741	2.37171	3.15264	1.63283e-08	1.76668e-09	7.547e-13	no hits
*015393	BU386865	0.34798	3.6573	2.82587	5.2497e-11	1.8618e-13	7.9404e-11	XP_425097 : gi:50753370:ref:XP_425097.1: PREDICTED: similar to VDLC9339 [Gallus gallus]
*015808	BU408758	0.150465	11.6523	11.4006	3.28973e-08	1.8141e-10	2.1471e-10	XP_418643 : gi:50732453:ref:XP_418643.1: PREDICTED: similar to six transmembrane epithelial antigen of prostate 2; six transmembrane prostate protein; prostate cancer associated gene 1; prostate cancer associated protein 1 [Gallus gallus]
*016380	BU444143	0.251144	3.72843	10.6452	4.9555e-10	1.5336e-09	2.786e-16	no hits
*016595	BU448849	0.118953	4.84809	8.96538	8.6425e-11	4.02194e-08	4.4651e-11	no hits
*016653	BU450063	0.364792	2.47722	2.9306	1.45021e-09	1.46053e-08	3.3127e-10	no hits
*016697	BU450907	0.422371	2.23377	2.66972	1.6041e-11	1.1241e-10	3.3163e-13	no hits
*017440	BU469352	0.352391	4.81638	4.3284	7.7663e-10	3.483e-14	2.1723e-13	XP_422136 : gi:50750772:ref:XP_422136.1: PREDICTED: similar to 4933425L19Rik protein [Gallus gallus]
*017607	BU473676	0.254307	4.158	7.71492	6.47213e-09	2.97164e-09	1.4462e-12	no hits
*018697	CF251539	0.222807	4.70056	7.95206	1.61996e-08	5.22216e-09	2.5998e-11	Q6PI54 : (Q6PI54) Hif1a-prov protein
*018906	CN210324	0.257576	6.46877	8.05951	3.82697e-09	6.8488e-12	8.6524e-13	no hits
*019175	CN229711	0.402405	5.57601	4.70699	9.44485e-08	3.8129e-14	5.6701e-13	no hits
*019348	CN234634	0.390744	2.56966	3.76338	3.57836e-09	1.85396e-09	1.5419e-13	no hits
*019982	DR427429	0.085511	21.8009	16.3058	7.27416e-08	8.9407e-10	6.57522e-09	XP_425107 : gi:50753641:ref:XP_425107.1: PREDICTED: similar to hypothetical protein FLJ37440 [Gallus gallus]
*020386	ENSGALT00000014454.2	0.387455	3.14121	3.01495	4.7391e-11	3.5392e-13	9.4457e-13	no hits
*020824	BU434951	0.344076	2.91918	2.85552	1.27766e-08	1.18057e-08	1.755e-08	no hits
*021310	MI0001167	0.142845	6.80779	14.1779	1.4361e-11	2.0656e-11	3.4723e-15	gga-mir-29b-1
A_87_P000140	TC227367	0.35849	3.29278	8.11715	2.11768e-08	1.18619e-09	5.1777e-15	Q789D2 (Q789D2) Reverse transcriptase (Fragment), partial (12%) [TC227367]
A_87_P002695	TC220295	0.277534	2.86829	3.48319	9.3292e-11	6.54758e-09	1.7102e-10	Unknown
A_87_P003240	TC216044	0.168509	7.16698	3.52358	6.3384e-12	3.0721e-13	4.66994e-08	Unknown
A_87_P004105	TC207489	0.195967	7.88274	6.67629	2.9049e-09	4.8853e-12	5.3389e-11	Q6S5B0 (Q6S5B0) DNA-dependent protein kinase catalytic subunit (Fragment), partial (68%) [TC207489]
A_87_P005057	TC205066	0.269953	2.97972	3.2255	7.3634e-10	3.20499e-08	6.46299e-09	O39128 (O39128) Envelope glycoprotein (Fragment), partial (9%) [TC205066]
A_87_P005210	TC204626	0.321017	3.39573	4.58135	3.631e-10	6.9636e-11	3.6272e-13	Unknown
A_87_P006681	TC201017	0.337833	2.71003	3.4157	1.01012e-08	5.4332e-08	7.3373e-10	Unknown
A_87_P006840	TC200001	0.252346	4.15231	3.95158	2.3145e-10	1.086e-10	2.4244e-10	Q9P2R9 (Q9P2R9) SRp25 nuclear protein (ARL6IP4 protein), partial (10%) [TC200001]
A_87_P008407	TC185975	0.235794	3.48532	9.61684	2.12713e-09	6.44383e-08	4.3025e-15	MURD_SHEON (Q8E9P6) UDP-N-acetylmuramoylalanine--D-glutamate ligase (UDP-N-acetylmuramoyl-L-alanyl-D-glutamate synthetase) (D-glutamic acid adding enzyme) , partial (4%) [TC185975]
A_87_P008737	Y12225	0.395858	2.07357	3.03834	1.9353e-10	2.4141e-08	3.5269e-12	G.gallus mRNA for Spi-1/PU.1 transcription factor. [Y12225]
A_87_P009197	S64478	0.286865	6.81172	13.1331	1.76414e-08	1.7363e-12	1.3753e-15	Gallus gallus homeobox-containing Hox-8 (Hox-8) mRNA, complete cds. [S64478]
A_87_P009430	L48912	0.123522	12.4283	11.5207	5.24851e-08	1.07761e-09	2.10211e-09	Gallus gallus clone cDNA13A forward sequence, reverse contains microsatellite MCW190. [L48912]
A_87_P009916	CV862403	0.297186	2.56916	5.42395	4.885e-10	7.55404e-08	2.4327e-13	gonad_EST09879 Embryonic gonad cDNA Library Gallus gallus cDNA 5', mRNA sequence [CV862403]
A_87_P011306	CR523883	0.223836	4.77098	5.48598	1.04342e-08	4.07224e-09	5.7484e-10	Gallus gallus finished cDNA, clone ChEST945f5. [CR523883]
A_87_P012272	CR407142	0.157664	11.0237	14.269	1.90215e-09	2.8693e-12	1.7865e-13	Gallus gallus finished cDNA, clone ChEST745j24. [CR407142]
A_87_P012376	CR407002	0.32119	4.86535	6.09809	1.4414e-09	7.1375e-13	2.5586e-14	Gallus gallus finished cDNA, clone ChEST1004p9. [CR407002]
A_87_P013117	CR405913	0.411375	2.55273	2.93123	9.5369e-10	2.8177e-10	1.0506e-11	Gallus gallus finished cDNA, clone ChEST689p18. [CR405913]
A_87_P013541	CR391328	0.360684	4.87449	4.53379	8.4092e-10	2.8296e-14	8.7853e-14	Gallus gallus finished cDNA, clone ChEST678n21. [CR391328]
A_87_P013932	CR390784	0.30076	4.35156	3.69506	2.55936e-09	4.0809e-11	4.7541e-10	Gallus gallus finished cDNA, clone ChEST623l17. [CR390784]
A_87_P014487	CR389928	0.446671	2.30398	2.49387	3.62158e-08	1.63352e-08	1.84358e-09	Gallus gallus finished cDNA, clone ChEST1014l9. [CR389928]
A_87_P014790	CR389481	0.139632	5.29666	5.18372	1.86889e-09	5.83717e-08	7.51802e-08	Gallus gallus finished cDNA, clone ChEST976a22. [CR389481]
A_87_P017715	CR353803	0.219266	7.37216	6.68532	5.73639e-08	5.2094e-10	1.27138e-09	Gallus gallus finished cDNA, clone ChEST939j20. [CR353803]
A_87_P018161	CR353106	0.421669	2.933	2.74852	2.1731e-11	5.8632e-14	3.3129e-13	Gallus gallus finished cDNA, clone ChEST239p17. [CR353106]
A_87_P018557	CR352487	0.483433	2.59921	2.0906	2.00878e-08	1.1346e-10	1.54954e-08	Gallus gallus finished cDNA, clone ChEST174l11. [CR352487]
A_87_P019463	CO768890	0.434758	3.29091	2.58424	4.48054e-09	8.5347e-13	2.3444e-10	spleen_EST04616 Spleen cDNA Library Gallus gallus cDNA 3', mRNA sequence [CO768890]
A_87_P022169	BX935366	0.155567	9.23962	8.25395	1.70816e-08	4.6051e-10	1.37033e-09	Gallus gallus finished cDNA, clone ChEST502c4. [BX935366]
A_87_P022235	BX935160	0.322955	3.42161	3.71025	3.86059e-08	8.44011e-09	2.57939e-09	Gallus gallus finished cDNA, clone ChEST536d4. [BX935160]
A_87_P022501	BX934632	0.433338	2.18825	2.62333	1.4356e-12	8.2712e-12	2.6724e-14	Gallus gallus finished cDNA, clone ChEST386m20. [BX934632]
A_87_P022731	BX934135	0.271867	7.26672	7.78923	9.0375e-10	7.2951e-14	3.1987e-14	Gallus gallus finished cDNA, clone ChEST267f17. [BX934135]
A_87_P023110	BX933298	0.31142	3.4014	4.70628	7.9088e-15	1.9398e-15	1.5353e-18	Gallus gallus finished cDNA, clone ChEST191e22. [BX933298]
A_87_P023154	BX933197	0.187187	3.56247	9.08295	6.9939e-11	3.10932e-08	6.7218e-14	Gallus gallus finished cDNA, clone ChEST513n9. [BX933197]
A_87_P023380	BX932751	0.213018	4.59014	4.61742	3.48191e-08	4.65425e-08	4.31085e-08	Gallus gallus finished cDNA, clone ChEST478n23. [BX932751]
A_87_P023997	BX931257	0.201781	4.29416	4.06444	6.2345e-12	6.8633e-11	1.7724e-10	Gallus gallus finished cDNA, clone ChEST685e5. [BX931257]
A_87_P024101	BX931034	0.392494	2.60684	3.01449	6.81756e-08	4.38674e-08	2.95554e-09	Gallus gallus finished cDNA, clone ChEST702c24. [BX931034]
A_87_P024947	BX271395	0.280361	5.69336	3.99459	1.90446e-08	4.2289e-11	3.90192e-09	BX271395 AGENAE Gallus gallus multi-tissues normalized and once-subtracted cDNA library (gcal) Gallus gallus cDNA clone gcal0001c.c.04 5prim, mRNA sequence [BX271395]
A_87_P035384	AM066716	0.282835	10.453	8.35301	3.0798e-11	1.0014e-18	2.0094e-17	AM066716 Chicken immune 2 - CSEQRBN29 Gallus gallus cDNA clone C0000644E15_T7, mRNA sequence [AM066716]
A_87_P035542	AJ851787	0.306477	2.56341	4.40028	7.0435e-10	9.5894e-08	2.6601e-12	Gallus gallus mRNA for hypothetical protein, clone 32g20. [AJ851787]
A_87_P035815	AJ851387	0.16811	6.37453	6.9868	7.0972e-10	3.2326e-10	1.1696e-10	Gallus gallus mRNA for hypothetical protein, clone 1d18. [AJ851387]
A_87_P035820	AJ851380	0.321113	3.22893	2.76772	6.1681e-12	2.8007e-12	8.9467e-11	Gallus gallus mRNA for hypothetical protein, clone 1c7. [AJ851380]
A_87_P036119	AJ720865	0.195784	39.8095	33.0205	9.7203e-10	7.1575e-19	3.1309e-18	Gallus gallus mRNA for hypothetical protein, clone 28e13. [AJ720865]
A_87_P036136	AJ720844	0.481937	2.17017	2.06992	9.84328e-08	2.26373e-08	6.85707e-08	Gallus gallus mRNA for hypothetical protein, clone 27j21. [AJ720844]
A_87_P036886	AJ719745	0.496944	2.04755	2.15465	4.91914e-08	3.28307e-08	1.03358e-08	Gallus gallus mRNA for hypothetical protein, clone 5p10. [AJ719745]
A_87_P036892	AJ719733	0.323482	3.31403	5.70349	4.14752e-08	1.41824e-08	9.0301e-12	Gallus gallus mRNA for hypothetical protein, clone 5m12. [AJ719733]
A_87_P039688	BU435526	0.330489	3.5935	3.3249	5.42003e-08	2.42919e-09	7.77901e-09	Unknown
A_87_P040037	BU245526	0.418775	2.68715	2.47756	1.56604e-08	6.9574e-10	5.88755e-09	Unknown
A_87_P040425	BU485132	0.432808	2.69862	4.12939	6.7431e-11	4.7366e-13	3.0957e-18	Unknown
A_87_P040442	BU222476	0.465417	2.34497	2.52404	1.02847e-08	1.5024e-09	3.2785e-10	Unknown
A_87_P041420	BU263270	0.202614	3.90623	5.46502	6.9593e-10	1.96908e-08	1.7355e-10	Unknown
A_87_P041777	BU336087	0.446239	3.01919	2.64459	8.56377e-09	1.371e-11	2.0679e-10	Unknown
A_87_P041888	BU447540	0.407039	5.18749	4.28296	2.38162e-08	2.1913e-13	2.732e-12	Unknown
